# Supplementary material for: CRISPR/Cas9-mediated targeted chromosome elimination
Source: Genome Biol. 2017 Nov 24;18:224. doi: 10.1186/s13059-017-1354-4 (PMC5701507; doi:10.1186/s13059-017-1354-4)
Supplement: Additional file 2: Table S2. — Unique and multiple repeated sequences for targeting by a single specific sgRNA. (XLSX 9524 kb) [file 13059_2017_1354_MOESM2_ESM.xlsx]

## Sheet: Chr1
chr1	CCTTGGGAACAGGGCTCTGCTCT	81	64798468	64798490	64798492	64798514	64798516	64798538	64798540	64798562	64798587	64798609	64798634	64798656	64798658	64798680	64798682	64798704	64798706	64798728	64798730	64798752	64798754	64798776	64798778	64798800	64798802	64798824	64798826	64798848	64798850	64798872	64798874	64798896	64798898	64798920	64798922	64798944	64798969	64798991	64798993	64799015	64799017	64799039	64799041	64799063	64799065	64799087	64799089
chr1	CCATCCTGCCTCTCTGACAAAGG	77	16070475	16070497	16070522	16070544	16070569	16070591	16070616	16070638	16070663	16070685	16070710	16070732	16070851	16070873	16070898	16070920	16070945	16070967	16070992	16071014	16071037	16071059	16071084	16071106	16071129	16071151	16071178	16071200	16071225	16071247	16071272	16071294	16071319	16071341	16071366	16071388	16071413	16071435	16071460	16071482	16071601	16071623	16071648	16071670	16071695	16071717	16071742
chr1	CATCCTGCCTCTCTGACAAAGGG	77	16070476	16070498	16070523	16070545	16070570	16070592	16070617	16070639	16070664	16070686	16070711	16070733	16070852	16070874	16070899	16070921	16070946	16070968	16070993	16071015	16071038	16071060	16071085	16071107	16071130	16071152	16071179	16071201	16071226	16071248	16071273	16071295	16071320	16071342	16071367	16071389	16071414	16071436	16071461	16071483	16071602	16071624	16071649	16071671	16071696	16071718	16071743
chr1	GGCTGGCTCAGGTTAGGTGGTGG	77	5109384	5109406	5109499	5109521	5109557	5109579	5109671	5109693	5109729	5109751	5109787	5109809	5109843	5109865	5109900	5109922	5109957	5109979	5110015	5110037	5110072	5110094	5110186	5110208	5110243	5110265	5110412	5110434	5110468	5110490	5110525	5110547	5110694	5110716	5110750	5110772	5110862	5110884	5110919	5110941	5111087	5111109	5111143	5111165	5111200	5111222	5111257
chr1	TAAGGCTGGCTCAGGTTAGGTGG	76	5109381	5109403	5109496	5109518	5109554	5109576	5109668	5109690	5109726	5109748	5109784	5109806	5109840	5109862	5109897	5109919	5109954	5109976	5110012	5110034	5110183	5110205	5110240	5110262	5110409	5110431	5110465	5110487	5110522	5110544	5110691	5110713	5110747	5110769	5110859	5110881	5110916	5110938	5111084	5111106	5111140	5111162	5111197	5111219	5111254	5111276	5111311
chr1	AGAGTGGTTGTTACTGTATCTGG	73	190300026	190300048	190300076	190300098	190300101	190300123	190300201	190300223	190300226	190300248	190300251	190300273	190300326	190300348	190300376	190300398	190300401	190300423	190300426	190300448	190300476	190300498	190300501	190300523	190300551	190300573	190300576	190300598	190300651	190300673	190300701	190300723	190300726	190300748	190300801	190300823	190300951	190300973	190300976	190300998	190301001	190301023	190301151	190301173	190301176	190301198	190301201
chr1	GTTACTGTATCTGGGTAGAGTGG	72	190300035	190300057	190300085	190300107	190300110	190300132	190300210	190300232	190300235	190300257	190300260	190300282	190300335	190300357	190300385	190300407	190300410	190300432	190300435	190300457	190300485	190300507	190300510	190300532	190300560	190300582	190300585	190300607	190300660	190300682	190300710	190300732	190300735	190300757	190300835	190300857	190300960	190300982	190300985	190301007	190301060	190301082	190301110	190301132	190301160	190301182	190301185
chr1	CACCAGGAGTCACACACACCAGG	71	93878096	93878118	93878112	93878134	93878256	93878278	93878272	93878294	93878288	93878310	93944232	93944254	93944280	93944302	93944296	93944318	93944344	93944366	93944360	93944382	93944376	93944398	93944392	93944414	93944408	93944430	93944456	93944478	93944472	93944494	93944488	93944510	93944504	93944526	93944520	93944542	93944536	93944558	93944552	93944574	93944568	93944590	93944584	93944606	93944600	93944622	93944616
chr1	CCTGCCTCTCTGACAAAGGGTTC	70	16070479	16070501	16070526	16070548	16070573	16070595	16070620	16070642	16070714	16070736	16070855	16070877	16070902	16070924	16070949	16070971	16070996	16071018	16071041	16071063	16071088	16071110	16071182	16071204	16071229	16071251	16071323	16071345	16071370	16071392	16071464	16071486	16071605	16071627	16071652	16071674	16071699	16071721	16071797	16071819	16071846	16071868	16071893	16071915	16071940	16071962	16071987
chr1	GAGTGGTTGTTACTGTATCTGGG	68	190300027	190300049	190300077	190300099	190300102	190300124	190300202	190300224	190300227	190300249	190300252	190300274	190300327	190300349	190300377	190300399	190300402	190300424	190300427	190300449	190300477	190300499	190300502	190300524	190300552	190300574	190300577	190300599	190300652	190300674	190300702	190300724	190300727	190300749	190300802	190300824	190300952	190300974	190300977	190300999	190301102	190301124	190301152	190301174	190301177	190301199	190301202
chr1	CCAGGAGTCACACACACCAGGAG	65	93878098	93878120	93878114	93878136	93878258	93878280	93878274	93878296	93944282	93944304	93944298	93944320	93944346	93944368	93944362	93944384	93944378	93944400	93944394	93944416	93944458	93944480	93944474	93944496	93944490	93944512	93944506	93944528	93944522	93944544	93944538	93944560	93944554	93944576	93944570	93944592	93944586	93944608	93944602	93944624	93944618	93944640	93944634	93944656	93944650	93944672	93944666
chr1	TGACTATACAGTAACTATACAGG	62	33567186	33567208	33567264	33567286	33567342	33567364	33567381	33567403	33567420	33567442	33567498	33567520	33567537	33567559	33567615	33567637	33567654	33567676	33567732	33567754	33567771	33567793	33567849	33567871	33567888	33567910	33567927	33567949	33568005	33568027	33568044	33568066	33568122	33568144	33568161	33568183	33568278	33568300	33568317	33568339	33568356	33568378	33568395	33568417	33568473	33568495	33568629
chr1	CCAGCTCTAACATCCATGGATTC	62	136336550	136336572	136336592	136336614	136336637	136336659	136336679	136336701	136336724	136336746	136336766	136336788	136336810	136336832	136336853	136336875	136336895	136336917	136336937	136336959	136336980	136337002	136337067	136337089	136337110	136337132	136337152	136337174	136337194	136337216	136337236	136337258	136337279	136337301	136337367	136337389	136337409	136337431	136337496	136337518	136337538	136337560	136337583	136337605	136337628	136337650	136337670
chr1	GGTGTCCGTAAGGCTGGCTCAGG	61	5109373	5109395	5109488	5109510	5109546	5109568	5109660	5109682	5109776	5109798	5109889	5109911	5109946	5109968	5110004	5110026	5110175	5110197	5110232	5110254	5110289	5110311	5110514	5110536	5111189	5111211	5111246	5111268	5111303	5111325	5111360	5111382	5111417	5111439	5111474	5111496	5111531	5111553	5111589	5111611	5111646	5111668	5111703	5111725	5111817	5111839	5111874
chr1	CCGTAAGGCTGGCTCAGGTTAGG	58	5109378	5109400	5109493	5109515	5109551	5109573	5109665	5109687	5109781	5109803	5109894	5109916	5109951	5109973	5110009	5110031	5110180	5110202	5110237	5110259	5110519	5110541	5111194	5111216	5111251	5111273	5111308	5111330	5111365	5111387	5111422	5111444	5111479	5111501	5111536	5111558	5111594	5111616	5111651	5111673	5111708	5111730	5111822	5111844	5111879	5111901	5111936
chr1	CCACTGAATGGTAGTGACTATAC	53	33567133	33567155	33567172	33567194	33567250	33567272	33567289	33567311	33567406	33567428	33567445	33567467	33567484	33567506	33567562	33567584	33567640	33567662	33567718	33567740	33567757	33567779	33567796	33567818	33567913	33567935	33567952	33567974	33567991	33568013	33568069	33568091	33568147	33568169	33568225	33568247	33568264	33568286	33568342	33568364	33568420	33568442	33568459	33568481	33568498	33568520	33568537
chr1	CCACTGCACACTGTGACTGTGTA	51	180241846	180241868	180241896	180241918	180241921	180241943	180241946	180241968	180241971	180241993	180241996	180242018	180242021	180242043	180242046	180242068	180242071	180242093	180242096	180242118	180242121	180242143	180242246	180242268	180242296	180242318	180242346	180242368	180242371	180242393	180242396	180242418	180242421	180242443	180242521	180242543	180242646	180242668	180242671	180242693	180242696	180242718	180242771	180242793	180242821	180242843	180242846
chr1	CCCACTGCACACTGTGACTGTGT	51	180241845	180241867	180241895	180241917	180241920	180241942	180241945	180241967	180241970	180241992	180241995	180242017	180242020	180242042	180242045	180242067	180242070	180242092	180242095	180242117	180242120	180242142	180242245	180242267	180242295	180242317	180242345	180242367	180242370	180242392	180242395	180242417	180242420	180242442	180242520	180242542	180242645	180242667	180242670	180242692	180242695	180242717	180242770	180242792	180242820	180242842	180242845
chr1	CCTGCACAGGGCTACAGTGCCTT	50	190780287	190780309	190780318	190780340	190780349	190780371	190780386	190780408	190780419	190780441	190780451	190780473	190780482	190780504	190780519	190780541	190780552	190780574	190780588	190780610	190780619	190780641	190780656	190780678	190780688	190780710	190780719	190780741	190780756	190780778	190780788	190780810	190780819	190780841	190780851	190780873	190780917	190780939	190780948	190780970	190780980	190781002	190781013	190781035	190781049	190781071	190781085
chr1	CCCTGCACAGGGCTACAGTGCCT	50	190780286	190780308	190780317	190780339	190780348	190780370	190780385	190780407	190780418	190780440	190780450	190780472	190780481	190780503	190780518	190780540	190780551	190780573	190780587	190780609	190780618	190780640	190780655	190780677	190780687	190780709	190780718	190780740	190780755	190780777	190780787	190780809	190780818	190780840	190780850	190780872	190780916	190780938	190780947	190780969	190780979	190781001	190781012	190781034	190781048	190781070	190781084
chr1	CCTGGTGACTCGGCTGTAAAGCT	49	186729949	186729971	186730011	186730033	186730042	186730064	186730073	186730095	186730104	186730126	186730166	186730188	186730228	186730250	186730350	186730372	186730381	186730403	186730443	186730465	186730536	186730558	186730598	186730620	186730629	186730651	186730660	186730682	186730813	186730835	186730844	186730866	186730937	186730959	186730968	186730990	186730999	186731021	186731092	186731114	186731123	186731145	186731309	186731331	186731340	186731362	186731464
chr1	CCAGCACAGACACAAGGACAGAG	49	90445464	90445486	90445520	90445542	90445546	90445568	90445572	90445594	90445598	90445620	90445814	90445836	90445840	90445862	90445996	90446018	90446052	90446074	90446078	90446100	90446160	90446182	90446186	90446208	90446294	90446316	90446428	90446450	90446454	90446476	90446588	90446610	90446614	90446636	90446666	90446688	90446722	90446744	90446748	90446770	90446830	90446852	90446856	90446878	90446964	90446986	90447098
chr1	GAGCAGCCAGCACAGACACAAGG	48	90445458	90445480	90445514	90445536	90445540	90445562	90445566	90445588	90445808	90445830	90445834	90445856	90445990	90446012	90446046	90446068	90446072	90446094	90446154	90446176	90446180	90446202	90446288	90446310	90446422	90446444	90446448	90446470	90446582	90446604	90446608	90446630	90446660	90446682	90446716	90446738	90446742	90446764	90446824	90446846	90446850	90446872	90446958	90446980	90447092	90447114	90447118
chr1	CCACTGAATGATAGTGACTATAC	48	33567211	33567233	33567328	33567350	33567367	33567389	33567523	33567545	33567601	33567623	33567679	33567701	33567835	33567857	33567874	33567896	33568030	33568052	33568108	33568130	33568186	33568208	33568303	33568325	33568381	33568403	33568576	33568598	33568615	33568637	33568693	33568715	33568732	33568754	33568771	33568793	33568810	33568832	33568966	33568988	33569044	33569066	33569122	33569144	33569239	33569261	33569317
chr1	TCTGCTCTCCCTTGGGAACAGGG	46	64798459	64798481	64798507	64798529	64798531	64798553	64798578	64798600	64798625	64798647	64798649	64798671	64798673	64798695	64798745	64798767	64798769	64798791	64798841	64798863	64798865	64798887	64798889	64798911	64798960	64798982	64798984	64799006	64799032	64799054	64799128	64799150	64799175	64799197	64799199	64799221	64799247	64799269	64799295	64799317	64799319	64799341	64799343	64799365	64799391	64799413	64799415
chr1	CTCTGCTCTCCCTTGGGAACAGG	45	64798458	64798480	64798506	64798528	64798530	64798552	64798577	64798599	64798624	64798646	64798648	64798670	64798672	64798694	64798744	64798766	64798768	64798790	64798840	64798862	64798864	64798886	64798888	64798910	64798959	64798981	64798983	64799005	64799031	64799053	64799127	64799149	64799174	64799196	64799198	64799220	64799246	64799268	64799294	64799316	64799318	64799340	64799390	64799412	64799414	64799436	64799462
chr1	CCAGTGAGCTCCTTACCCACTGA	45	192229689	192229711	192229737	192229759	192229785	192229807	192229833	192229855	192229881	192229903	192229929	192229951	192229977	192229999	192230025	192230047	192230073	192230095	192230121	192230143	192230169	192230191	192230217	192230239	192230313	192230335	192230361	192230383	192230409	192230431	192230457	192230479	192230505	192230527	192230553	192230575	192230601	192230623	192230649	192230671	192230697	192230719	192230745	192230767	192230793	192230815	192230841
chr1	CCTCTCTCTGCACACTTACCATC	45	16070504	16070526	16070551	16070573	16070692	16070714	16070739	16070761	16070786	16070808	16070974	16070996	16071301	16071323	16071442	16071464	16071489	16071511	16071536	16071558	16071724	16071746	16071871	16071893	16071965	16071987	16072012	16072034	16072155	16072177	16072249	16072271	16072343	16072365	16072390	16072412	16072437	16072459	16072484	16072506	16072531	16072553	16072674	16072696	16072768	16072790	16072862
chr1	AACAGGGCTCTGCTCTCCCTTGG	45	64798451	64798473	64798499	64798521	64798523	64798545	64798570	64798592	64798617	64798639	64798641	64798663	64798665	64798687	64798737	64798759	64798761	64798783	64798833	64798855	64798857	64798879	64798881	64798903	64798952	64798974	64798976	64798998	64799024	64799046	64799120	64799142	64799167	64799189	64799191	64799213	64799239	64799261	64799287	64799309	64799311	64799333	64799383	64799405	64799407	64799429	64799455
chr1	CCCTTGGGAACAGGGCTCTGCTC	45	64798467	64798489	64798515	64798537	64798539	64798561	64798586	64798608	64798633	64798655	64798657	64798679	64798681	64798703	64798753	64798775	64798777	64798799	64798849	64798871	64798873	64798895	64798897	64798919	64798968	64798990	64798992	64799014	64799040	64799062	64799136	64799158	64799183	64799205	64799207	64799229	64799255	64799277	64799303	64799325	64799351	64799373	64799399	64799421	64799423	64799445	64799471
chr1	ACAGGGCTCTGCTCTCCCTTGGG	45	64798452	64798474	64798500	64798522	64798524	64798546	64798571	64798593	64798618	64798640	64798642	64798664	64798666	64798688	64798738	64798760	64798762	64798784	64798834	64798856	64798858	64798880	64798882	64798904	64798953	64798975	64798977	64798999	64799025	64799047	64799121	64799143	64799168	64799190	64799192	64799214	64799240	64799262	64799288	64799310	64799312	64799334	64799384	64799406	64799408	64799430	64799456
chr1	CGGCTTCTATAGCTCCTGATTGG	44	5109351	5109373	5109812	5109834	5110097	5110119	5110154	5110176	5110210	5110232	5110324	5110346	5110380	5110402	5110436	5110458	5110662	5110684	5110718	5110740	5110774	5110796	5110830	5110852	5110887	5110909	5110943	5110965	5110999	5111021	5111055	5111077	5111111	5111133	5111282	5111304	5111339	5111361	5111396	5111418	5111510	5111532	5111625	5111647	5111739	5111761	5111796
chr1	CCTATACTCACCCAGTGAGCTCC	44	192229678	192229700	192229726	192229748	192229774	192229796	192229822	192229844	192229870	192229892	192229918	192229940	192229966	192229988	192230014	192230036	192230062	192230084	192230110	192230132	192230158	192230180	192230302	192230324	192230350	192230372	192230398	192230420	192230446	192230468	192230494	192230516	192230542	192230564	192230590	192230612	192230638	192230660	192230686	192230708	192230734	192230756	192230782	192230804	192230830	192230852	192230878
chr1	GCTATAGAATGTGCAATAGTAGG	44	24088385	24088407	24088412	24088434	24088439	24088461	24088466	24088488	24088655	24088677	24088682	24088704	24088709	24088731	24088736	24088758	24088763	24088785	24088790	24088812	24088817	24088839	24088844	24088866	24088871	24088893	24088898	24088920	24088925	24088947	24088952	24088974	24088979	24089001	24089006	24089028	24089033	24089055	24089060	24089082	24089087	24089109	24089114	24089136	24089141	24089163	24089168
chr1	CCCAGTGAGCTCCTTACCCACTG	44	192229688	192229710	192229736	192229758	192229784	192229806	192229832	192229854	192229880	192229902	192229928	192229950	192229976	192229998	192230024	192230046	192230072	192230094	192230120	192230142	192230168	192230190	192230312	192230334	192230360	192230382	192230408	192230430	192230456	192230478	192230504	192230526	192230552	192230574	192230600	192230622	192230648	192230670	192230696	192230718	192230744	192230766	192230792	192230814	192230840	192230862	192230888
chr1	CCTATCTCAGACCCTCTGGAGCA	43	184473224	184473246	184473260	184473282	184473296	184473318	184473332	184473354	184473368	184473390	184473404	184473426	184473440	184473462	184473476	184473498	184473512	184473534	184473548	184473570	184473584	184473606	184473620	184473642	184473656	184473678	184473692	184473714	184473728	184473750	184473764	184473786	184473800	184473822	184473836	184473858	184473872	184473894	184473908	184473930	184473944	184473966	184473980	184474002	184474016	184474038	184474052
chr1	CAGACCCTCTGGAGCACTCATGG	43	184473231	184473253	184473267	184473289	184473303	184473325	184473339	184473361	184473375	184473397	184473411	184473433	184473447	184473469	184473483	184473505	184473519	184473541	184473555	184473577	184473591	184473613	184473627	184473649	184473663	184473685	184473699	184473721	184473735	184473757	184473771	184473793	184473807	184473829	184473843	184473865	184473879	184473901	184473915	184473937	184473951	184473973	184473987	184474009	184474023	184474045	184474059
chr1	CCACAGATTACATACTGGAGACA	43	117625741	117625763	117625909	117625931	117626245	117626267	117626833	117626855	117676931	117676953	117677015	117677037	117677267	117677289	117727001	117727023	117727421	117727443	117727589	117727611	117801133	117801155	117801301	117801323	117801889	117801911	117802057	117802079	117853649	117853671	117853985	117854007	117898382	117898404	117898809	117898831	117948011	117948033	117948263	117948285	117948431	117948453	117948515	117948537	117948599	117948621	117986106
chr1	CCCTATACTCACCCAGTGAGCTC	42	192229725	192229747	192229821	192229843	192229869	192229891	192229917	192229939	192229965	192229987	192230013	192230035	192230061	192230083	192230109	192230131	192230157	192230179	192230301	192230323	192230349	192230371	192230397	192230419	192230445	192230467	192230493	192230515	192230541	192230563	192230589	192230611	192230637	192230659	192230685	192230707	192230733	192230755	192230781	192230803	192230829	192230851	192230877	192230899	192230925	192230947	192230973
chr1	CCATGCTCAGGCCGGTGTTTGCC	41	5071994	5072016	5072015	5072037	5072036	5072058	5072057	5072079	5072078	5072100	5072099	5072121	5072120	5072142	5072141	5072163	5072183	5072205	5072204	5072226	5072225	5072247	5072246	5072268	5072267	5072289	5072313	5072335	5072334	5072356	5072380	5072402	5072401	5072423	5072422	5072444	5072443	5072465	5072464	5072486	5072485	5072507	5072506	5072528	5072527	5072549	5072548
chr1	CCTGATTGGTGTCCGTAAGGCTG	41	5109481	5109503	5109653	5109675	5110111	5110133	5110168	5110190	5110282	5110304	5110507	5110529	5110564	5110586	5111296	5111318	5111353	5111375	5111410	5111432	5111524	5111546	5111639	5111661	5111810	5111832	5111867	5111889	5111924	5111946	5111981	5112003	5112037	5112059	5112207	5112229	5112321	5112343	5112378	5112400	5112548	5112570	5112663	5112685	5112834	5112856	5112891
chr1	ACAGCCTATCTCAGACCCTCTGG	41	184473220	184473242	184473256	184473278	184473364	184473386	184473400	184473422	184473436	184473458	184473472	184473494	184473508	184473530	184473544	184473566	184473580	184473602	184473616	184473638	184473652	184473674	184473688	184473710	184473724	184473746	184473760	184473782	184473796	184473818	184473832	184473854	184473868	184473890	184473904	184473926	184473940	184473962	184473976	184473998	184474012	184474034	184474048	184474070	184474120	184474142	184474156
chr1	CTGATTGGTGTCCGTAAGGCTGG	41	5109482	5109504	5109654	5109676	5110112	5110134	5110169	5110191	5110283	5110305	5110508	5110530	5110565	5110587	5111297	5111319	5111354	5111376	5111411	5111433	5111525	5111547	5111640	5111662	5111811	5111833	5111868	5111890	5111925	5111947	5111982	5112004	5112038	5112060	5112208	5112230	5112322	5112344	5112379	5112401	5112549	5112571	5112664	5112686	5112835	5112857	5112892
chr1	TCAATGCCACCATGCATACAGGG	40	182892737	182892759	182892824	182892846	182892866	182892888	182892953	182892975	182892995	182893017	182893037	182893059	182893079	182893101	182893121	182893143	182893163	182893185	182893205	182893227	182893247	182893269	182893289	182893311	182893331	182893353	182893373	182893395	182893415	182893437	182893457	182893479	182893499	182893521	182893541	182893563	182893583	182893605	182893625	182893647	182893667	182893689	182893709	182893731	182893751	182893773	182893793
chr1	CTATGCTGTACCTGGTGACTCGG	40	186729939	186729961	186730001	186730023	186730032	186730054	186730094	186730116	186730156	186730178	186730218	186730240	186730340	186730362	186730526	186730548	186730588	186730610	186730650	186730672	186730834	186730856	186730927	186730949	186730989	186731011	186731082	186731104	186731113	186731135	186731299	186731321	186731330	186731352	186731392	186731414	186731454	186731476	186731578	186731600	186731609	186731631	186731702	186731724	186731919	186731941	186731950
chr1	GCTCCTGATTGGTGTCCGTAAGG	40	5109478	5109500	5109650	5109672	5110108	5110130	5110165	5110187	5110279	5110301	5110504	5110526	5110561	5110583	5111293	5111315	5111350	5111372	5111407	5111429	5111521	5111543	5111636	5111658	5111807	5111829	5111864	5111886	5111921	5111943	5111978	5112000	5112034	5112056	5112204	5112226	5112318	5112340	5112375	5112397	5112545	5112567	5112660	5112682	5112831	5112853	5112888
chr1	TGTGTGGGCACTGTAAGCCGTGG	40	128315735	128315757	128315785	128315807	128315836	128315858	128315887	128315909	128315936	128315958	128316036	128316058	128316086	128316108	128316137	128316159	128316187	128316209	128316237	128316259	128316288	128316310	128316389	128316411	128316439	128316461	128316489	128316511	128316539	128316561	128316590	128316612	128316641	128316663	128316691	128316713	128316742	128316764	128316793	128316815	128316843	128316865	128316893	128316915	128316943	128316965	128316994
chr1	TAAGCCGTGGTACACGTGTCAGG	39	128315698	128315720	128315748	128315770	128315798	128315820	128315849	128315871	128316049	128316071	128316099	128316121	128316150	128316172	128316200	128316222	128316250	128316272	128316301	128316323	128316402	128316424	128316452	128316474	128316502	128316524	128316552	128316574	128316603	128316625	128316654	128316676	128316704	128316726	128316755	128316777	128316806	128316828	128316856	128316878	128316906	128316928	128316956	128316978	128317007	128317029	128317057
chr1	GGTGTTTGCCATGCTCAGGCCGG	39	5072007	5072029	5072028	5072050	5072049	5072071	5072070	5072092	5072091	5072113	5072112	5072134	5072133	5072155	5072175	5072197	5072196	5072218	5072217	5072239	5072238	5072260	5072259	5072281	5072280	5072302	5072326	5072348	5072393	5072415	5072414	5072436	5072435	5072457	5072456	5072478	5072477	5072499	5072498	5072520	5072519	5072541	5072540	5072562	5072561	5072583	5072582
chr1	CCGGTGTTTGCCATGCTCAGGCC	39	5072005	5072027	5072026	5072048	5072047	5072069	5072068	5072090	5072089	5072111	5072110	5072132	5072131	5072153	5072173	5072195	5072194	5072216	5072215	5072237	5072236	5072258	5072257	5072279	5072278	5072300	5072324	5072346	5072391	5072413	5072412	5072434	5072433	5072455	5072454	5072476	5072475	5072497	5072496	5072518	5072517	5072539	5072538	5072560	5072559	5072581	5072580
chr1	GGCCGGTGTTTGCCATGCTCAGG	39	5072003	5072025	5072024	5072046	5072045	5072067	5072066	5072088	5072087	5072109	5072108	5072130	5072129	5072151	5072171	5072193	5072192	5072214	5072213	5072235	5072234	5072256	5072255	5072277	5072276	5072298	5072322	5072344	5072389	5072411	5072410	5072432	5072431	5072453	5072452	5072474	5072473	5072495	5072494	5072516	5072515	5072537	5072536	5072558	5072557	5072579	5072578
chr1	CCCTCTCTGGGTCAATGCCACCA	38	182892726	182892748	182892813	182892835	182892855	182892877	182892942	182892964	182892984	182893006	182893026	182893048	182893068	182893090	182893110	182893132	182893152	182893174	182893194	182893216	182893236	182893258	182893278	182893300	182893320	182893342	182893362	182893384	182893404	182893426	182893446	182893468	182893488	182893510	182893530	182893552	182893572	182893594	182893614	182893636	182893656	182893678	182893740	182893762	182893782	182893804	182893824
chr1	CCGTGGTACACGTGTCAGGTGAT	38	128315702	128315724	128315752	128315774	128315802	128315824	128315853	128315875	128316053	128316075	128316103	128316125	128316154	128316176	128316204	128316226	128316254	128316276	128316305	128316327	128316406	128316428	128316456	128316478	128316506	128316528	128316556	128316578	128316607	128316629	128316658	128316680	128316708	128316730	128316759	128316781	128316810	128316832	128316860	128316882	128316910	128316932	128316960	128316982	128317011	128317033	128317061
chr1	CTGTAAAGCTATGCTGTACCTGG	38	186729931	186729953	186729993	186730015	186730024	186730046	186730086	186730108	186730148	186730170	186730210	186730232	186730332	186730354	186730518	186730540	186730580	186730602	186730642	186730664	186730826	186730848	186730919	186730941	186730981	186731003	186731074	186731096	186731105	186731127	186731291	186731313	186731322	186731344	186731384	186731406	186731570	186731592	186731601	186731623	186731694	186731716	186731911	186731933	186731942	186731964	186732035
chr1	CCTCTCTGGGTCAATGCCACCAT	38	182892727	182892749	182892814	182892836	182892856	182892878	182892943	182892965	182892985	182893007	182893027	182893049	182893069	182893091	182893111	182893133	182893153	182893175	182893195	182893217	182893237	182893259	182893279	182893301	182893321	182893343	182893363	182893385	182893405	182893427	182893447	182893469	182893489	182893511	182893531	182893553	182893573	182893595	182893615	182893637	182893657	182893679	182893741	182893763	182893783	182893805	182893825
chr1	GTCAATGCCACCATGCATACAGG	38	182892736	182892758	182892823	182892845	182892865	182892887	182892952	182892974	182892994	182893016	182893036	182893058	182893078	182893100	182893120	182893142	182893162	182893184	182893204	182893226	182893246	182893268	182893288	182893310	182893330	182893352	182893372	182893394	182893414	182893436	182893456	182893478	182893498	182893520	182893540	182893562	182893582	182893604	182893624	182893646	182893666	182893688	182893750	182893772	182893792	182893814	182893834
chr1	AACAGGGCTCTGCTCTTCCTTGG	37	64798475	64798497	64798689	64798711	64798713	64798735	64798785	64798807	64798809	64798831	64798905	64798927	64799000	64799022	64799048	64799070	64799072	64799094	64799096	64799118	64799215	64799237	64799263	64799285	64799359	64799381	64799431	64799453	64799479	64799501	64799527	64799549	64799599	64799621	64799647	64799669	64799695	64799717	64799719	64799741	64799863	64799885	64799887	64799909	64799935	64799957	64799983
chr1	TCTGCTCTTCCTTGGGAACAGGG	37	64798483	64798505	64798697	64798719	64798721	64798743	64798793	64798815	64798817	64798839	64798913	64798935	64799008	64799030	64799056	64799078	64799080	64799102	64799104	64799126	64799223	64799245	64799271	64799293	64799367	64799389	64799439	64799461	64799487	64799509	64799535	64799557	64799607	64799629	64799655	64799677	64799703	64799725	64799727	64799749	64799871	64799893	64799895	64799917	64799943	64799965	64799991
chr1	ACAGGGCTCTGCTCTTCCTTGGG	37	64798476	64798498	64798690	64798712	64798714	64798736	64798786	64798808	64798810	64798832	64798906	64798928	64799001	64799023	64799049	64799071	64799073	64799095	64799097	64799119	64799216	64799238	64799264	64799286	64799360	64799382	64799432	64799454	64799480	64799502	64799528	64799550	64799600	64799622	64799648	64799670	64799696	64799718	64799720	64799742	64799864	64799886	64799888	64799910	64799936	64799958	64799984
chr1	CTCTGCTCTTCCTTGGGAACAGG	37	64798482	64798504	64798696	64798718	64798720	64798742	64798792	64798814	64798816	64798838	64798912	64798934	64799007	64799029	64799055	64799077	64799079	64799101	64799103	64799125	64799222	64799244	64799270	64799292	64799366	64799388	64799438	64799460	64799486	64799508	64799534	64799556	64799606	64799628	64799654	64799676	64799702	64799724	64799726	64799748	64799870	64799892	64799894	64799916	64799942	64799964	64799990
chr1	GTCACCAGCTCTAACATCCATGG	37	136336633	136336655	136336675	136336697	136336762	136336784	136336849	136336871	136337148	136337170	136337363	136337385	136337405	136337427	136337492	136337514	136337579	136337601	136337624	136337646	136337666	136337688	136337710	136337732	136337752	136337774	136337794	136337816	136337837	136337859	136337880	136337902	136338049	136338071	136338308	136338330	136338350	136338372	136338394	136338416	136338436	136338458	136338480	136338502	136338609	136338631	136338739
chr1	AGAGCGGCAGAGCGGCAGAGCGG	36	171490463	171490485	171490471	171490493	171490479	171490501	171490487	171490509	171490495	171490517	171490503	171490525	171490511	171490533	171490519	171490541	171490527	171490549	171490535	171490557	171490543	171490565	171490551	171490573	171490559	171490581	171490567	171490589	171490575	171490597	171490583	171490605	171490591	171490613	171490599	171490621	171490607	171490629	171490615	171490637	171490623	171490645	171490631	171490653	171490639	171490661	171490647
chr1	CCATCTGTCTGTAGTCACCAGCT	36	136336620	136336642	136336662	136336684	136336749	136336771	136336836	136336858	136337135	136337157	136337350	136337372	136337392	136337414	136337479	136337501	136337566	136337588	136337611	136337633	136337653	136337675	136337739	136337761	136337781	136337803	136337824	136337846	136337867	136337889	136338036	136338058	136338295	136338317	136338337	136338359	136338381	136338403	136338423	136338445	136338467	136338489	136338596	136338618	136338726	136338748	136338768
chr1	CCCTCTGGAGCACTCATGGACAC	35	184473343	184473365	184473379	184473401	184473415	184473437	184473451	184473473	184473487	184473509	184473523	184473545	184473559	184473581	184473595	184473617	184473667	184473689	184473703	184473725	184473739	184473761	184473775	184473797	184473811	184473833	184473847	184473869	184473883	184473905	184473955	184473977	184473991	184474013	184474027	184474049	184474063	184474085	184474135	184474157	184474171	184474193	184474207	184474229	184474243	184474265	184474279
chr1	CCTCTGGAGCACTCATGGACACA	35	184473344	184473366	184473380	184473402	184473416	184473438	184473452	184473474	184473488	184473510	184473524	184473546	184473560	184473582	184473596	184473618	184473668	184473690	184473704	184473726	184473740	184473762	184473776	184473798	184473812	184473834	184473848	184473870	184473884	184473906	184473956	184473978	184473992	184474014	184474028	184474050	184474064	184474086	184474136	184474158	184474172	184474194	184474208	184474230	184474244	184474266	184474280
chr1	TCACACTGACAGCACAGTGGAGG	35	10478254	10478276	10478341	10478363	10478370	10478392	10478428	10478450	10478515	10478537	10478544	10478566	10478573	10478595	10478602	10478624	10478631	10478653	10478660	10478682	10478689	10478711	10478718	10478740	10478776	10478798	10478805	10478827	10478834	10478856	10478892	10478914	10478950	10478972	10478979	10479001	10479008	10479030	10479037	10479059	10479124	10479146	10479240	10479262	10479298	10479320	10479327
chr1	ACAGCAGGAGTGAGCACAGCAGG	34	184814229	184814251	184814244	184814266	184814444	184814466	184814479	184814501	184814494	184814516	184814529	184814551	184814564	184814586	184814599	184814621	184814634	184814656	184814724	184814746	184814794	184814816	184814829	184814851	184814879	184814901	184815034	184815056	184815069	184815091	184815104	184815126	184815154	184815176	184815204	184815226	184815234	184815256	184815249	184815271	184815264	184815286	184815314	184815336	184815329	184815351	184815379
chr1	ACTATACAGGAACCACTGAATGG	34	33567277	33567299	33567394	33567416	33567433	33567455	33567550	33567572	33567628	33567650	33567745	33567767	33567784	33567806	33567901	33567923	33567940	33567962	33568057	33568079	33568135	33568157	33568330	33568352	33568408	33568430	33568486	33568508	33568642	33568664	33568837	33568859	33568993	33569015	33569071	33569093	33569266	33569288	33569344	33569366	33569422	33569444	33569578	33569600	33569851	33569873	33569968
chr1	AAGGTACAATGTATCTGTAAAGG	34	54820719	54820741	54820747	54820769	54820775	54820797	54820803	54820825	54820831	54820853	54820859	54820881	54820887	54820909	54820915	54820937	54820943	54820965	54820971	54820993	54820999	54821021	54821027	54821049	54821055	54821077	54821083	54821105	54821111	54821133	54821139	54821161	54821167	54821189	54821195	54821217	54821223	54821245	54821251	54821273	54821279	54821301	54821307	54821329	54821335	54821357	54821363
chr1	GCTCAGGTTAGGTGGTGGAGCGG	34	5109792	5109814	5109905	5109927	5110020	5110042	5110077	5110099	5110867	5110889	5111148	5111170	5111205	5111227	5111262	5111284	5111319	5111341	5111376	5111398	5111490	5111512	5111605	5111627	5111662	5111684	5111719	5111741	5112060	5112082	5112230	5112252	5112287	5112309	5112401	5112423	5112514	5112536	5112629	5112651	5112686	5112708	5112743	5112765	5113084	5113106	5113254
chr1	GTGCATTACAGAATGCGTGTGGG	33	187353118	187353140	187353180	187353202	187353242	187353264	187353366	187353388	187353428	187353450	187353552	187353574	187353676	187353698	187353738	187353760	187353800	187353822	187353862	187353884	187353924	187353946	187353986	187354008	187354048	187354070	187354110	187354132	187354172	187354194	187354234	187354256	187354296	187354318	187354358	187354380	187354420	187354442	187354482	187354504	187354544	187354566	187354606	187354628	187354730	187354752	187354792
chr1	GTGTGTGTGTGAATGCTTGCTGG	33	154207020	154207042	154207061	154207083	154207102	154207124	154207143	154207165	154207184	154207206	154207225	154207247	154207266	154207288	154207307	154207329	154207348	154207370	154207389	154207411	154207430	154207452	154207471	154207493	154207514	154207536	154207555	154207577	154207596	154207618	154207637	154207659	154207676	154207698	154207717	154207739	154207762	154207784	154207838	154207860	154207879	154207901	154207920	154207942	154207961	154207983	154208002
chr1	AGTGCATTACAGAATGCGTGTGG	33	187353117	187353139	187353179	187353201	187353241	187353263	187353365	187353387	187353427	187353449	187353551	187353573	187353675	187353697	187353737	187353759	187353799	187353821	187353861	187353883	187353923	187353945	187353985	187354007	187354047	187354069	187354109	187354131	187354171	187354193	187354233	187354255	187354295	187354317	187354357	187354379	187354419	187354441	187354481	187354503	187354543	187354565	187354605	187354627	187354729	187354751	187354791
chr1	TGTATCTGTAAAGGAGAAGAAGG	33	54820728	54820750	54820756	54820778	54820784	54820806	54820812	54820834	54820840	54820862	54820868	54820890	54820896	54820918	54820924	54820946	54820952	54820974	54820980	54821002	54821008	54821030	54821036	54821058	54821064	54821086	54821092	54821114	54821120	54821142	54821148	54821170	54821176	54821198	54821204	54821226	54821232	54821254	54821260	54821282	54821288	54821310	54821316	54821338	54821344	54821366	54821372
chr1	TGACTATACAGGAGCTATACAGG	32	33567225	33567247	33567303	33567325	33567459	33567481	33567576	33567598	33567693	33567715	33567810	33567832	33567966	33567988	33568083	33568105	33568200	33568222	33568239	33568261	33568434	33568456	33568512	33568534	33568551	33568573	33568590	33568612	33568902	33568924	33569019	33569041	33569136	33569158	33569175	33569197	33569370	33569392	33569448	33569470	33569487	33569509	33569526	33569548	33569760	33569782	33569877
chr1	GGGCAGTGAGGCGGGCAGTGAGG	32	191473038	191473060	191473074	191473096	191473288	191473310	191473322	191473344	191473358	191473380	191473394	191473416	191473406	191473428	191473486	191473508	191473546	191473568	191473558	191473580	191473570	191473592	191473582	191473604	191473606	191473628	191473618	191473640	191473630	191473652	191473642	191473664	191473654	191473676	191473666	191473688	191473690	191473712	191473702	191473724	191473750	191473772	191473786	191473808	191473882	191473904	191473894
chr1	CCTCCTCTGTATAGTCTGTGTTG	32	121483488	121483510	121483592	121483614	121483670	121483692	121483696	121483718	121483748	121483770	121483852	121483874	121483878	121483900	121483904	121483926	121483930	121483952	121483982	121484004	121484060	121484082	121484086	121484108	121484216	121484238	121484242	121484264	121484294	121484316	121484320	121484342	121484398	121484420	121484424	121484446	121484528	121484550	121484554	121484576	121484580	121484602	121484632	121484654	121484658	121484680	121484736
chr1	CCTCTGTATAGTCTGTGTTGCTG	32	121483491	121483513	121483595	121483617	121483673	121483695	121483699	121483721	121483751	121483773	121483855	121483877	121483881	121483903	121483907	121483929	121483933	121483955	121483985	121484007	121484063	121484085	121484089	121484111	121484219	121484241	121484245	121484267	121484297	121484319	121484323	121484345	121484401	121484423	121484427	121484449	121484531	121484553	121484557	121484579	121484583	121484605	121484635	121484657	121484661	121484683	121484739
chr1	CCACCATGCATACAGGGCCTACC	31	182892659	182892681	182892701	182892723	182892743	182892765	182892788	182892810	182892830	182892852	182892872	182892894	182892959	182892981	182893001	182893023	182893085	182893107	182893127	182893149	182893169	182893191	182893211	182893233	182893253	182893275	182893295	182893317	182893337	182893359	182893379	182893401	182893421	182893443	182893463	182893485	182893505	182893527	182893547	182893569	182893589	182893611	182893673	182893695	182893715	182893737	182893757
chr1	CATTACAGAATGCGTGTGGGTGG	31	187353121	187353143	187353183	187353205	187353245	187353267	187353369	187353391	187353431	187353453	187353555	187353577	187353741	187353763	187353803	187353825	187353865	187353887	187353927	187353949	187353989	187354011	187354051	187354073	187354113	187354135	187354175	187354197	187354237	187354259	187354299	187354321	187354361	187354383	187354423	187354445	187354485	187354507	187354547	187354569	187354609	187354631	187354733	187354755	187354795	187354817	187354919
chr1	CAGGGCCTACCTTCCCTCTCTGG	31	182892671	182892693	182892713	182892735	182892755	182892777	182892800	182892822	182892842	182892864	182892884	182892906	182892971	182892993	182893013	182893035	182893097	182893119	182893139	182893161	182893181	182893203	182893223	182893245	182893265	182893287	182893307	182893329	182893349	182893371	182893391	182893413	182893433	182893455	182893475	182893497	182893517	182893539	182893559	182893581	182893601	182893623	182893685	182893707	182893727	182893749	182893769
chr1	CAGAGGAGGAGGACTAAGGCAGG	31	36619341	36619363	36619369	36619391	36619397	36619419	36619425	36619447	36619454	36619476	36619482	36619504	36619549	36619571	36619577	36619599	36619605	36619627	36619633	36619655	36619662	36619684	36619691	36619713	36619719	36619741	36619747	36619769	36619775	36619797	36619803	36619825	36619831	36619853	36619859	36619881	36619887	36619909	36619945	36619967	36619974	36619996	36620002	36620024	36620030	36620052	36620059
chr1	AGTTCACACTGACAGCACAGTGG	31	10478367	10478389	10478425	10478447	10478512	10478534	10478541	10478563	10478570	10478592	10478599	10478621	10478628	10478650	10478686	10478708	10478715	10478737	10478773	10478795	10478802	10478824	10478889	10478911	10478947	10478969	10478976	10478998	10479005	10479027	10479034	10479056	10479121	10479143	10479237	10479259	10479295	10479317	10479324	10479346	10479353	10479375	10479382	10479404	10479469	10479491	10479585
chr1	CCATGCATACAGGGCCTACCTTC	31	182892662	182892684	182892704	182892726	182892746	182892768	182892791	182892813	182892833	182892855	182892875	182892897	182892962	182892984	182893004	182893026	182893088	182893110	182893130	182893152	182893172	182893194	182893214	182893236	182893256	182893278	182893298	182893320	182893340	182893362	182893382	182893404	182893424	182893446	182893466	182893488	182893508	182893530	182893550	182893572	182893592	182893614	182893676	182893698	182893718	182893740	182893760
chr1	CCTTCATCAGGGGCACACTAACT	31	131225870	131225892	131225897	131225919	131225922	131225944	131225947	131225969	131225974	131225996	131226001	131226023	131226026	131226048	131226053	131226075	131226134	131226156	131226186	131226208	131226213	131226235	131226265	131226287	131226344	131226366	131226396	131226418	131226423	131226445	131226477	131226499	131226502	131226524	131226556	131226578	131226583	131226605	131226610	131226632	131226637	131226659	131226689	131226711	131226743	131226765	131226768
chr1	CCTCTCTGACAAAGGGTTCCCCC	30	16070718	16070740	16070765	16070787	16071000	16071022	16071092	16071114	16071468	16071490	16071515	16071537	16071801	16071823	16071991	16072013	16072038	16072060	16072369	16072391	16072416	16072438	16072510	16072532	16072557	16072579	16072888	16072910	16072935	16072957	16073221	16073243	16073411	16073433	16073458	16073480	16073601	16073623	16073838	16073860	16073934	16073956	16073980	16074002	16074027	16074049	16074407
chr1	GGGCACAGGTCTGATGTAGGGGG	30	10100539	10100561	10100572	10100594	10100604	10100626	10100636	10100658	10100668	10100690	10100732	10100754	10100766	10100788	10100798	10100820	10100830	10100852	10100862	10100884	10100926	10100948	10101054	10101076	10101086	10101108	10101119	10101141	10101151	10101173	10101183	10101205	10101279	10101301	10101313	10101335	10101345	10101367	10101377	10101399	10101441	10101463	10101505	10101527	10101537	10101559	10101601
chr1	GAATGCGTGTGGGTGGCCCGTGG	29	187353128	187353150	187353190	187353212	187353252	187353274	187353376	187353398	187353438	187353460	187353562	187353584	187353748	187353770	187353810	187353832	187353872	187353894	187353934	187353956	187353996	187354018	187354058	187354080	187354120	187354142	187354182	187354204	187354244	187354266	187354306	187354328	187354368	187354390	187354430	187354452	187354492	187354514	187354554	187354576	187354616	187354638	187354740	187354762	187354802	187354824	187354926
chr1	CCTCTCTGACAAAGGGTTCCTCC	29	16070483	16070505	16070530	16070552	16070906	16070928	16070953	16070975	16071045	16071067	16071656	16071678	16071703	16071725	16071850	16071872	16071897	16071919	16071944	16071966	16072134	16072156	16072181	16072203	16072463	16072485	16072653	16072675	16072700	16072722	16073076	16073098	16073123	16073145	16073270	16073292	16073317	16073339	16073364	16073386	16073554	16073576	16073695	16073717	16073742	16073764	16074123
chr1	ATGCTGTGCAGGAGAGCACTGGG	29	89501666	89501688	89501698	89501720	89501730	89501752	89501762	89501784	89501794	89501816	89501859	89501881	89501891	89501913	89502247	89502269	89502312	89502334	89502410	89502432	89502475	89502497	89502507	89502529	89502539	89502561	89502604	89502626	89502636	89502658	89502669	89502691	89502733	89502755	89502766	89502788	89502830	89502852	89502926	89502948	89502958	89502980	89503022	89503044	89503184	89503206	89503216
chr1	CCAACCCTATACTCACCCAGTGA	29	192229721	192229743	192229817	192229839	192229865	192229887	192229913	192229935	192230009	192230031	192230057	192230079	192230105	192230127	192230153	192230175	192230297	192230319	192230393	192230415	192230441	192230463	192230537	192230559	192230585	192230607	192230729	192230751	192230825	192230847	192230873	192230895	192230921	192230943	192230969	192230991	192231065	192231087	192231113	192231135	192231161	192231183	192231209	192231231	192231257	192231279	192231353
chr1	GAGCAGTCAGCACAGACACAAGG	28	90445432	90445454	90445648	90445670	90445756	90445778	90445782	90445804	90445860	90445882	90445912	90445934	90445938	90445960	90445964	90445986	90446262	90446284	90446370	90446392	90446396	90446418	90446530	90446552	90446556	90446578	90446634	90446656	90446932	90446954	90447040	90447062	90447066	90447088	90447196	90447218	90447304	90447326	90447330	90447352	90447356	90447378	90447382	90447404	90447408	90447430	90447756
chr1	CCCTTCATCAGGGGCACACTAAC	28	131225869	131225891	131225896	131225918	131225921	131225943	131225973	131225995	131226000	131226022	131226052	131226074	131226133	131226155	131226185	131226207	131226212	131226234	131226264	131226286	131226343	131226365	131226395	131226417	131226422	131226444	131226476	131226498	131226555	131226577	131226582	131226604	131226609	131226631	131226636	131226658	131226688	131226710	131226742	131226764	131226767	131226789	131226794	131226816	131226821	131226843	131226873
chr1	CCCCTTCATCAGGGGCACACTAA	28	131225868	131225890	131225895	131225917	131225920	131225942	131225972	131225994	131225999	131226021	131226051	131226073	131226132	131226154	131226184	131226206	131226211	131226233	131226263	131226285	131226342	131226364	131226394	131226416	131226421	131226443	131226475	131226497	131226554	131226576	131226581	131226603	131226608	131226630	131226635	131226657	131226687	131226709	131226741	131226763	131226766	131226788	131226793	131226815	131226820	131226842	131226872
chr1	GATGCTGTGCAGGAGAGCACTGG	28	89501665	89501687	89501697	89501719	89501729	89501751	89501761	89501783	89501793	89501815	89501858	89501880	89501890	89501912	89502246	89502268	89502311	89502333	89502409	89502431	89502474	89502496	89502506	89502528	89502538	89502560	89502603	89502625	89502635	89502657	89502668	89502690	89502732	89502754	89502765	89502787	89502829	89502851	89502925	89502947	89502957	89502979	89503021	89503043	89503183	89503205	89503215
chr1	CCACACAGCTGTCAGATACATGT	28	151800251	151800273	151800297	151800319	151800378	151800400	151800494	151800516	151800610	151800632	151800726	151800748	151800877	151800899	151800923	151800945	151800969	151800991	151801085	151801107	151801411	151801433	151801492	151801514	151801538	151801560	151801584	151801606	151801700	151801722	151801921	151801943	151802002	151802024	151802048	151802070	151802094	151802116	151802175	151802197	151802221	151802243	151802267	151802289	151802313	151802335	151802534
chr1	CCATGGATTCCCCCATCTGTCTG	28	136336563	136336585	136336650	136336672	136336737	136336759	136336908	136336930	136337038	136337060	136337123	136337145	136337207	136337229	136337380	136337402	136337509	136337531	136337641	136337663	136337727	136337749	136337769	136337791	136337897	136337919	136338024	136338046	136338238	136338260	136338325	136338347	136338411	136338433	136338497	136338519	136338584	136338606	136338626	136338648	136338756	136338778	136338798	136338820	136338926	136338948	136338968
chr1	TGCTGTGCAGGAGAGCACTGGGG	28	89501667	89501689	89501699	89501721	89501731	89501753	89501795	89501817	89501860	89501882	89501892	89501914	89502248	89502270	89502313	89502335	89502411	89502433	89502476	89502498	89502508	89502530	89502540	89502562	89502605	89502627	89502637	89502659	89502670	89502692	89502734	89502756	89502767	89502789	89502831	89502853	89502927	89502949	89502959	89502981	89503023	89503045	89503185	89503207	89503217	89503239	89503250
chr1	CCTTCCCTCTCTGGGTCAATGCC	27	182892722	182892744	182892809	182892831	182892851	182892873	182892938	182892960	182892980	182893002	182893022	182893044	182893106	182893128	182893148	182893170	182893190	182893212	182893232	182893254	182893274	182893296	182893316	182893338	182893358	182893380	182893400	182893422	182893442	182893464	182893484	182893506	182893526	182893548	182893568	182893590	182893610	182893632	182893736	182893758	182893778	182893800	182893862	182893884	182893904	182893926	182894156
chr1	CCTACCTTCCCTCTCTGGGTCAA	27	182892718	182892740	182892805	182892827	182892847	182892869	182892934	182892956	182892976	182892998	182893018	182893040	182893102	182893124	182893144	182893166	182893186	182893208	182893228	182893250	182893270	182893292	182893312	182893334	182893354	182893376	182893396	182893418	182893438	182893460	182893480	182893502	182893522	182893544	182893564	182893586	182893606	182893628	182893732	182893754	182893774	182893796	182893858	182893880	182893900	182893922	182894152
chr1	CCCTCATACATGCTCTGTAAGTA	27	52851910	52851932	52851934	52851956	52851958	52851980	52851982	52852004	52852056	52852078	52852080	52852102	52852128	52852150	52852200	52852222	52852248	52852270	52852418	52852440	52852492	52852514	52852566	52852588	52852712	52852734	52852736	52852758	52852760	52852782	52852784	52852806	52852834	52852856	52852979	52853001	52853027	52853049	52853075	52853097	52853099	52853121	52853123	52853145	52853147	52853169	52853171
chr1	CCAGTGCAGTGACAGCTGCTCTA	27	171590239	171590261	171590266	171590288	171590347	171590369	171590374	171590396	171590427	171590449	171590454	171590476	171590481	171590503	171590614	171590636	171590641	171590663	171590668	171590690	171590695	171590717	171590829	171590851	171590856	171590878	171590910	171590932	171590937	171590959	171590964	171590986	171590991	171591013	171591018	171591040	171591072	171591094	171591099	171591121	171591153	171591175	171591180	171591202	171591234	171591256	171591288
chr1	CCTCATACATGCTCTGTAAGTAA	27	52851911	52851933	52851935	52851957	52851959	52851981	52851983	52852005	52852057	52852079	52852081	52852103	52852129	52852151	52852201	52852223	52852249	52852271	52852419	52852441	52852493	52852515	52852567	52852589	52852713	52852735	52852737	52852759	52852761	52852783	52852785	52852807	52852835	52852857	52852980	52853002	52853028	52853050	52853076	52853098	52853100	52853122	52853124	52853146	52853148	52853170	52853172
chr1	AGGGCCTACCTTCCCTCTCTGGG	27	182892672	182892694	182892714	182892736	182892801	182892823	182892843	182892865	182892972	182892994	182893014	182893036	182893098	182893120	182893140	182893162	182893182	182893204	182893224	182893246	182893266	182893288	182893308	182893330	182893350	182893372	182893392	182893414	182893434	182893456	182893476	182893498	182893518	182893540	182893560	182893582	182893602	182893624	182893728	182893750	182893770	182893792	182893854	182893876	182893896	182893918	182894148
chr1	CCCTCTCTCTGCACACTTACCAT	27	16070738	16070760	16070785	16070807	16071488	16071510	16071535	16071557	16072011	16072033	16072058	16072080	16072248	16072270	16072389	16072411	16072436	16072458	16072530	16072552	16072577	16072599	16072767	16072789	16072908	16072930	16072955	16072977	16073431	16073453	16073478	16073500	16073621	16073643	16073668	16073690	16073764	16073786	16074000	16074022	16074047	16074069	16074237	16074259	16074333	16074355	16074569
chr1	GGGCAGAGGGAGCAGAGCCTGGG	26	179602495	179602517	179602515	179602537	179602635	179602657	179602655	179602677	179602735	179602757	179602755	179602777	179602815	179602837	179602835	179602857	179602895	179602917	179602915	179602937	179602935	179602957	179602995	179603017	179603015	179603037	179603075	179603097	179603095	179603117	179603115	179603137	179603135	179603157	179603155	179603177	179603175	179603197	179603195	179603217	179603255	179603277	179603295	179603317	179603335	179603357	179603375
chr1	GTGATTTTTTCTCTGTGTGTGGG	26	128315720	128315742	128315770	128315792	128315921	128315943	128315970	128315992	128316071	128316093	128316172	128316194	128316222	128316244	128316323	128316345	128316424	128316446	128316474	128316496	128316524	128316546	128316676	128316698	128316828	128316850	128316878	128316900	128316928	128316950	128317029	128317051	128317130	128317152	128317180	128317202	128317230	128317252	128317280	128317302	128317381	128317403	128317482	128317504	128317532	128317554	128317684
chr1	AGAGGAGGAGGACTAAGGCAGGG	26	36619342	36619364	36619370	36619392	36619426	36619448	36619455	36619477	36619550	36619572	36619578	36619600	36619606	36619628	36619634	36619656	36619663	36619685	36619720	36619742	36619748	36619770	36619776	36619798	36619832	36619854	36619860	36619882	36619888	36619910	36619946	36619968	36620003	36620025	36620031	36620053	36620060	36620082	36620089	36620111	36620117	36620139	36620146	36620168	36620174	36620196	36620203
chr1	TGGGCAGAGGGAGCAGAGCCTGG	26	179602494	179602516	179602514	179602536	179602634	179602656	179602654	179602676	179602734	179602756	179602754	179602776	179602814	179602836	179602834	179602856	179602894	179602916	179602914	179602936	179602934	179602956	179602994	179603016	179603014	179603036	179603074	179603096	179603094	179603116	179603114	179603136	179603134	179603156	179603154	179603176	179603174	179603196	179603194	179603216	179603254	179603276	179603294	179603316	179603334	179603356	179603374
chr1	GAGGAGGAGGACTAAGGCAGGGG	26	36619343	36619365	36619371	36619393	36619427	36619449	36619456	36619478	36619551	36619573	36619579	36619601	36619607	36619629	36619635	36619657	36619664	36619686	36619721	36619743	36619749	36619771	36619777	36619799	36619833	36619855	36619861	36619883	36619889	36619911	36619947	36619969	36620004	36620026	36620032	36620054	36620061	36620083	36620090	36620112	36620118	36620140	36620147	36620169	36620175	36620197	36620204
chr1	CCATGTCTAGTGTGTTGTCCATG	26	173972548	173972570	173972566	173972588	173972584	173972606	173972602	173972624	173972620	173972642	173972638	173972660	173972656	173972678	173972674	173972696	173972692	173972714	173972710	173972732	173972728	173972750	173972746	173972768	173972764	173972786	173972782	173972804	173972800	173972822	173972818	173972840	173972836	173972858	173972854	173972876	173972872	173972894	173972890	173972912	173972908	173972930	173972926	173972948	173972944	173972966	173972962
chr1	GGTGATTTTTTCTCTGTGTGTGG	26	128315719	128315741	128315769	128315791	128315920	128315942	128315969	128315991	128316070	128316092	128316171	128316193	128316221	128316243	128316322	128316344	128316423	128316445	128316473	128316495	128316523	128316545	128316675	128316697	128316827	128316849	128316877	128316899	128316927	128316949	128317028	128317050	128317129	128317151	128317179	128317201	128317229	128317251	128317279	128317301	128317380	128317402	128317481	128317503	128317531	128317553	128317683
chr1	CAGTCTGCAGAGGCAGGAGGGGG	25	13337601	13337623	13337692	13337714	13337753	13337775	13337814	13337836	13337906	13337928	13337967	13337989	13338090	13338112	13338121	13338143	13338214	13338236	13338337	13338359	13338428	13338450	13338459	13338481	13338490	13338512	13338582	13338604	13338613	13338635	13338674	13338696	13338705	13338727	13338736	13338758	13338826	13338848	13338857	13338879	13338888	13338910	13338919	13338941	13339040	13339062	13339131
chr1	CCCGTGGTGCACTGACATTCCAC	25	187353206	187353228	187353268	187353290	187353330	187353352	187353392	187353414	187353454	187353476	187353516	187353538	187353640	187353662	187353764	187353786	187354570	187354592	187354632	187354654	187354694	187354716	187354756	187354778	187354818	187354840	187354880	187354902	187355004	187355026	187355128	187355150	187355314	187355336	187355438	187355460	187355500	187355522	187355562	187355584	187355624	187355646	187355686	187355708	187355748	187355770	187355810
chr1	AACAGTCTGCAGAGGCAGGAGGG	25	13337599	13337621	13337690	13337712	13337751	13337773	13337812	13337834	13337904	13337926	13337965	13337987	13338088	13338110	13338119	13338141	13338212	13338234	13338335	13338357	13338426	13338448	13338457	13338479	13338488	13338510	13338580	13338602	13338611	13338633	13338672	13338694	13338703	13338725	13338734	13338756	13338824	13338846	13338855	13338877	13338886	13338908	13338917	13338939	13339038	13339060	13339129
chr1	CCCAGTGCAGTGACAGCTGCTCT	25	171590238	171590260	171590265	171590287	171590346	171590368	171590373	171590395	171590426	171590448	171590453	171590475	171590480	171590502	171590613	171590635	171590640	171590662	171590667	171590689	171590828	171590850	171590909	171590931	171590936	171590958	171590963	171590985	171590990	171591012	171591017	171591039	171591071	171591093	171591098	171591120	171591152	171591174	171591179	171591201	171591233	171591255	171591287	171591309	171591314	171591336	171591395
chr1	GCTGGCTCAGGTTAGGTGGTGGG	25	5109385	5109407	5109500	5109522	5109672	5109694	5109730	5109752	5109844	5109866	5110187	5110209	5110244	5110266	5110413	5110435	5110469	5110491	5110526	5110548	5110695	5110717	5110751	5110773	5110920	5110942	5111088	5111110	5111429	5111451	5111886	5111908	5112000	5112022	5112113	5112135	5112453	5112475	5112910	5112932	5113024	5113046	5113137	5113159	5113477	5113499	5114048
chr1	CCACACTGGTGGCACTAGTGCAT	25	187353163	187353185	187353225	187353247	187353473	187353495	187353535	187353557	187353597	187353619	187353783	187353805	187353969	187353991	187354031	187354053	187354093	187354115	187354155	187354177	187354217	187354239	187354279	187354301	187354341	187354363	187354465	187354487	187354527	187354549	187354589	187354611	187354837	187354859	187354899	187354921	187354961	187354983	187355147	187355169	187355333	187355355	187355519	187355541	187355581	187355603	187355767
chr1	ACAGTCTGCAGAGGCAGGAGGGG	25	13337600	13337622	13337691	13337713	13337752	13337774	13337813	13337835	13337905	13337927	13337966	13337988	13338089	13338111	13338120	13338142	13338213	13338235	13338336	13338358	13338427	13338449	13338458	13338480	13338489	13338511	13338581	13338603	13338612	13338634	13338673	13338695	13338704	13338726	13338735	13338757	13338825	13338847	13338856	13338878	13338887	13338909	13338918	13338940	13339039	13339061	13339130
chr1	ACAGGCAGATTGCAGTATACAGG	25	15421647	15421669	15421719	15421741	15421755	15421777	15421791	15421813	15421863	15421885	15421899	15421921	15421989	15422011	15422025	15422047	15422061	15422083	15422079	15422101	15422169	15422191	15422205	15422227	15422223	15422245	15422313	15422335	15422349	15422371	15422385	15422407	15422403	15422425	15422493	15422515	15422529	15422551	15422547	15422569	15422637	15422659	15422673	15422695	15422727	15422749	15422763
chr1	CCGTGGTGCACTGACATTCCACA	25	187353207	187353229	187353269	187353291	187353331	187353353	187353393	187353415	187353455	187353477	187353517	187353539	187353641	187353663	187353765	187353787	187354571	187354593	187354633	187354655	187354695	187354717	187354757	187354779	187354819	187354841	187354881	187354903	187355005	187355027	187355129	187355151	187355315	187355337	187355439	187355461	187355501	187355523	187355563	187355585	187355625	187355647	187355687	187355709	187355749	187355771	187355811
chr1	CCACACAGCTGTCAGCCTCTGAC	25	151800343	151800365	151800424	151800446	151800575	151800597	151800691	151800713	151801201	151801223	151801236	151801258	151801271	151801293	151801306	151801328	151801341	151801363	151801376	151801398	151801457	151801479	151801665	151801687	151801746	151801768	151801781	151801803	151801851	151801873	151801886	151801908	151801967	151801989	151802140	151802162	151802359	151802381	151802394	151802416	151802429	151802451	151802464	151802486	151802499	151802521	151802580
chr1	AAACAGTCTGCAGAGGCAGGAGG	25	13337598	13337620	13337689	13337711	13337750	13337772	13337811	13337833	13337903	13337925	13337964	13337986	13338087	13338109	13338118	13338140	13338211	13338233	13338334	13338356	13338425	13338447	13338456	13338478	13338487	13338509	13338579	13338601	13338610	13338632	13338671	13338693	13338702	13338724	13338733	13338755	13338823	13338845	13338854	13338876	13338885	13338907	13338916	13338938	13339037	13339059	13339128
chr1	CCTCCAGGGACTGACAGTCTAGA	24	23556110	23556132	23556159	23556181	23556208	23556230	23556257	23556279	23556306	23556328	23556355	23556377	23556404	23556426	23556453	23556475	23556502	23556524	23556551	23556573	23556600	23556622	23556649	23556671	23556698	23556720	23556747	23556769	23556796	23556818	23556845	23556867	23556894	23556916	23556943	23556965	23556992	23557014	23557041	23557063	23557090	23557112	23557139	23557161	23557188	23557210	23557237
chr1	GGGAGCAGAGCCTGGGCAGAGGG	24	179602502	179602524	179602642	179602664	179602662	179602684	179602742	179602764	179602762	179602784	179602822	179602844	179602842	179602864	179602902	179602924	179602922	179602944	179602942	179602964	179603002	179603024	179603022	179603044	179603082	179603104	179603102	179603124	179603122	179603144	179603142	179603164	179603162	179603184	179603182	179603204	179603202	179603224	179603262	179603284	179603342	179603364	179603382	179603404	179603462	179603484	179603522
chr1	CCATGCAACTTAGTAACACAAGC	24	38808917	38808939	38808950	38808972	38808983	38809005	38809016	38809038	38809115	38809137	38809148	38809170	38809181	38809203	38809379	38809401	38809478	38809500	38809577	38809599	38809610	38809632	38809643	38809665	38809742	38809764	38809775	38809797	38809808	38809830	38809940	38809962	38809973	38809995	38810006	38810028	38810105	38810127	38810138	38810160	38810171	38810193	38810336	38810358	38810435	38810457	38810567
chr1	GGTGCACTGACATTCCACACTGG	24	187353211	187353233	187353273	187353295	187353335	187353357	187353397	187353419	187353459	187353481	187353521	187353543	187353769	187353791	187354575	187354597	187354637	187354659	187354699	187354721	187354761	187354783	187354823	187354845	187354885	187354907	187355009	187355031	187355133	187355155	187355257	187355279	187355319	187355341	187355443	187355465	187355505	187355527	187355567	187355589	187355691	187355713	187355753	187355775	187355815	187355837	187355877
chr1	GCACTGACATTCCACACTGGTGG	24	187353214	187353236	187353276	187353298	187353338	187353360	187353400	187353422	187353462	187353484	187353524	187353546	187353772	187353794	187354578	187354600	187354640	187354662	187354702	187354724	187354764	187354786	187354826	187354848	187354888	187354910	187355012	187355034	187355136	187355158	187355260	187355282	187355322	187355344	187355446	187355468	187355508	187355530	187355570	187355592	187355694	187355716	187355756	187355778	187355818	187355840	187355880
chr1	CCAGGGACTGACAGTCTAGACAG	24	23556113	23556135	23556162	23556184	23556211	23556233	23556260	23556282	23556309	23556331	23556358	23556380	23556407	23556429	23556456	23556478	23556505	23556527	23556554	23556576	23556603	23556625	23556652	23556674	23556701	23556723	23556750	23556772	23556799	23556821	23556848	23556870	23556897	23556919	23556946	23556968	23556995	23557017	23557044	23557066	23557093	23557115	23557142	23557164	23557191	23557213	23557240
chr1	AGGGAGCAGAGCCTGGGCAGAGG	24	179602501	179602523	179602641	179602663	179602661	179602683	179602741	179602763	179602761	179602783	179602821	179602843	179602841	179602863	179602901	179602923	179602921	179602943	179602941	179602963	179603001	179603023	179603021	179603043	179603081	179603103	179603101	179603123	179603121	179603143	179603141	179603163	179603161	179603183	179603181	179603203	179603201	179603223	179603261	179603283	179603341	179603363	179603381	179603403	179603461	179603483	179603521
chr1	CAGCTTCTATAGCTCCTGATTGG	23	5109409	5109431	5109467	5109489	5109582	5109604	5109639	5109661	5109982	5110004	5110268	5110290	5111567	5111589	5111853	5111875	5111910	5111932	5111967	5111989	5112193	5112215	5112364	5112386	5112591	5112613	5112877	5112899	5112934	5112956	5112991	5113013	5113217	5113239	5113388	5113410	5113615	5113637	5114015	5114037	5114243	5114265	5114356	5114378	5114470	5114492
chr1	GTTTCCTCTTGCTCCAGTGGAGG	23	181743023	181743045	181743063	181743085	181743103	181743125	181743143	181743165	181743183	181743205	181743223	181743245	181743263	181743285	181743303	181743325	181743343	181743365	181743383	181743405	181743423	181743445	181743463	181743485	181743503	181743525	181743543	181743565	181743583	181743605	181743623	181743645	181743663	181743685	181743703	181743725	181743743	181743765	181743783	181743805	181743823	181743845	181743983	181744005	181744023	181744045
chr1	CCCCTCTCTCTGCACACTTACCA	23	16070737	16070759	16070784	16070806	16071487	16071509	16071534	16071556	16072010	16072032	16072057	16072079	16072388	16072410	16072435	16072457	16072529	16072551	16072576	16072598	16072907	16072929	16072954	16072976	16073430	16073452	16073477	16073499	16073620	16073642	16073763	16073785	16073999	16074021	16074046	16074068	16074332	16074354	16074568	16074590	16074663	16074685	16074710	16074732	16074757	16074779
chr1	GAGTGGTTGCTGCTGTATCTGGG	23	190300177	190300199	190300277	190300299	190300352	190300374	190300452	190300474	190300677	190300699	190300752	190300774	190301027	190301049	190301252	190301274	190301302	190301324	190301377	190301399	190301626	190301648	190301726	190301748	190301951	190301973	190302151	190302173	190302201	190302223	190302251	190302273	190303026	190303048	190303051	190303073	190303126	190303148	190303176	190303198	190303401	190303423	190303551	190303573	190303801	190303823
chr1	ATGCAGGGAGGCGGGATGCAGGG	23	183617246	183617268	183617261	183617283	183617276	183617298	183617351	183617373	183617396	183617418	183617411	183617433	183617426	183617448	183617441	183617463	183617486	183617508	183617501	183617523	183617516	183617538	183617531	183617553	183617561	183617583	183617576	183617598	183617606	183617628	183617621	183617643	183617681	183617703	183617696	183617718	183617786	183617808	183617846	183617868	183617861	183617883	183617951	183617973	183618086	183618108
chr1	AGAGTGGTTGCTGCTGTATCTGG	23	190300176	190300198	190300276	190300298	190300351	190300373	190300451	190300473	190300676	190300698	190300751	190300773	190301026	190301048	190301251	190301273	190301301	190301323	190301376	190301398	190301625	190301647	190301725	190301747	190301950	190301972	190302150	190302172	190302200	190302222	190302250	190302272	190303025	190303047	190303050	190303072	190303125	190303147	190303175	190303197	190303400	190303422	190303550	190303572	190303800	190303822
chr1	CCCCTGCACAGGGCTACAGTGCC	23	190780285	190780307	190780449	190780471	190780586	190780608	190780686	190780708	190780786	190780808	190780849	190780871	190780978	190781000	190781047	190781069	190781083	190781105	190781183	190781205	190781318	190781340	190781418	190781440	190781481	190781503	190781610	190781632	190781710	190781732	190781742	190781764	190781774	190781796	190781841	190781863	190781877	190781899	190781909	190781931	190781945	190781967	190781981	190782003	190782017	190782039
chr1	CCTTCATCAGACCCCTGCACAGG	23	190780274	190780296	190780438	190780460	190780575	190780597	190780675	190780697	190780775	190780797	190780838	190780860	190780967	190780989	190781036	190781058	190781072	190781094	190781172	190781194	190781307	190781329	190781407	190781429	190781470	190781492	190781599	190781621	190781699	190781721	190781731	190781753	190781763	190781785	190781830	190781852	190781866	190781888	190781898	190781920	190781934	190781956	190781970	190781992	190782006	190782028
chr1	CTTCATCAGACCCCTGCACAGGG	23	190780275	190780297	190780439	190780461	190780576	190780598	190780676	190780698	190780776	190780798	190780839	190780861	190780968	190780990	190781037	190781059	190781073	190781095	190781173	190781195	190781308	190781330	190781408	190781430	190781471	190781493	190781600	190781622	190781700	190781722	190781732	190781754	190781764	190781786	190781831	190781853	190781867	190781889	190781899	190781921	190781935	190781957	190781971	190781993	190782007	190782029
chr1	CCCTCCAGGGACTGACAGTCTAG	23	23556109	23556131	23556158	23556180	23556207	23556229	23556256	23556278	23556305	23556327	23556354	23556376	23556403	23556425	23556452	23556474	23556550	23556572	23556599	23556621	23556648	23556670	23556697	23556719	23556746	23556768	23556795	23556817	23556844	23556866	23556893	23556915	23556942	23556964	23556991	23557013	23557040	23557062	23557089	23557111	23557138	23557160	23557187	23557209	23557236	23557258
chr1	CTGAATGGTAGTGACTATACAGG	23	33567136	33567158	33567292	33567314	33567448	33567470	33567565	33567587	33567799	33567821	33567955	33567977	33568072	33568094	33568228	33568250	33568423	33568445	33568501	33568523	33568540	33568562	33569008	33569030	33569164	33569186	33569359	33569381	33569437	33569459	33569476	33569498	33569866	33569888	33570178	33570200	33570217	33570239	33570334	33570356	33570607	33570629	33570880	33570902	33571075	33571097
chr1	GATGCAGGGAGGCGGGATGCAGG	23	183617245	183617267	183617260	183617282	183617275	183617297	183617350	183617372	183617395	183617417	183617410	183617432	183617425	183617447	183617440	183617462	183617485	183617507	183617500	183617522	183617515	183617537	183617530	183617552	183617560	183617582	183617575	183617597	183617605	183617627	183617620	183617642	183617680	183617702	183617695	183617717	183617785	183617807	183617845	183617867	183617860	183617882	183617950	183617972	183618085	183618107
chr1	CCAGCCCTCCAGGGACTGACAGT	23	23556105	23556127	23556154	23556176	23556203	23556225	23556252	23556274	23556301	23556323	23556350	23556372	23556399	23556421	23556448	23556470	23556546	23556568	23556595	23556617	23556644	23556666	23556693	23556715	23556742	23556764	23556791	23556813	23556840	23556862	23556889	23556911	23556938	23556960	23556987	23557009	23557036	23557058	23557085	23557107	23557134	23557156	23557183	23557205	23557232	23557254
chr1	CCCTGTGAGAGCATCCCTGTGAG	23	188201293	188201315	188201377	188201399	188201475	188201497	188201559	188201581	188201587	188201609	188201601	188201623	188201615	188201637	188201657	188201679	188201671	188201693	188201699	188201721	188201811	188201833	188201839	188201861	188201923	188201945	188202007	188202029	188202160	188202182	188202174	188202196	188202188	188202210	188202202	188202224	188202216	188202238	188202244	188202266	188202300	188202322	188202328	188202350	188202342	188202364
chr1	GCTGCTGTATCTGGGTAGAGTGG	23	190300185	190300207	190300285	190300307	190300360	190300382	190300460	190300482	190300685	190300707	190300760	190300782	190301260	190301282	190301310	190301332	190301385	190301407	190301634	190301656	190301734	190301756	190301959	190301981	190302084	190302106	190302159	190302181	190302209	190302231	190302259	190302281	190303034	190303056	190303059	190303081	190303134	190303156	190303184	190303206	190303409	190303431	190303559	190303581	190303809	190303831
chr1	CCTGTGCCAGTGCCAGCCAAGGA	22	132349265	132349287	132349288	132349310	132349311	132349333	132349334	132349356	132349357	132349379	132349380	132349402	132349403	132349425	132349426	132349448	132349449	132349471	132349472	132349494	132349495	132349517	132349518	132349540	132349541	132349563	132349564	132349586	132349587	132349609	132349610	132349632	132349633	132349655	132349656	132349678	132349679	132349701	132349702	132349724	132349725	132349747	132349748	132349770
chr1	CCAGTGCCAGCCAAGGACCTGTG	22	132349271	132349293	132349294	132349316	132349317	132349339	132349340	132349362	132349363	132349385	132349386	132349408	132349409	132349431	132349432	132349454	132349455	132349477	132349478	132349500	132349501	132349523	132349524	132349546	132349547	132349569	132349570	132349592	132349593	132349615	132349616	132349638	132349639	132349661	132349662	132349684	132349685	132349707	132349708	132349730	132349731	132349753	132349754	132349776
chr1	CAGGGACTGACAGTCTAGACAGG	22	23556114	23556136	23556212	23556234	23556261	23556283	23556310	23556332	23556359	23556381	23556408	23556430	23556457	23556479	23556506	23556528	23556555	23556577	23556604	23556626	23556653	23556675	23556702	23556724	23556751	23556773	23556800	23556822	23556849	23556871	23556898	23556920	23556947	23556969	23556996	23557018	23557045	23557067	23557094	23557116	23557143	23557165	23557192	23557214
chr1	CCCCATACTCACCACACAGCTGT	22	151800240	151800262	151800332	151800354	151800367	151800389	151800413	151800435	151800564	151800586	151800599	151800621	151800645	151800667	151800680	151800702	151800715	151800737	151801039	151801061	151801074	151801096	151801120	151801142	151801155	151801177	151801190	151801212	151801225	151801247	151801619	151801641	151801654	151801676	151801689	151801711	151802129	151802151	151802302	151802324	151802685	151802707	151802720	151802742
chr1	CCTGGGCAGAGGGAGCAGAGCCT	22	179602512	179602534	179602632	179602654	179602652	179602674	179602732	179602754	179602752	179602774	179602812	179602834	179602832	179602854	179602892	179602914	179602912	179602934	179602932	179602954	179602992	179603014	179603012	179603034	179603072	179603094	179603092	179603114	179603112	179603134	179603132	179603154	179603152	179603174	179603172	179603194	179603192	179603214	179603252	179603274	179603292	179603314	179603452	179603474
chr1	CCCATACTCACCACACAGCTGTC	22	151800241	151800263	151800333	151800355	151800368	151800390	151800414	151800436	151800565	151800587	151800600	151800622	151800646	151800668	151800681	151800703	151800716	151800738	151801040	151801062	151801075	151801097	151801121	151801143	151801156	151801178	151801191	151801213	151801226	151801248	151801620	151801642	151801655	151801677	151801690	151801712	151802130	151802152	151802303	151802325	151802686	151802708	151802721	151802743
chr1	CCTACAGTGTTCAACTGACAGTG	22	128065167	128065189	128065210	128065232	128065252	128065274	128065294	128065316	128065336	128065358	128065379	128065401	128065510	128065532	128065595	128065617	128065637	128065659	128065765	128065787	128065808	128065830	128065851	128065873	128065936	128065958	128065978	128066000	128066021	128066043	128066064	128066086	128066106	128066128	128066276	128066298	128066361	128066383	128066492	128066514	128066535	128066557	128066794	128066816
chr1	ACCTGTGCCAGTGCCAGCCAAGG	22	132349264	132349286	132349287	132349309	132349310	132349332	132349333	132349355	132349356	132349378	132349379	132349401	132349402	132349424	132349425	132349447	132349448	132349470	132349471	132349493	132349494	132349516	132349517	132349539	132349540	132349562	132349563	132349585	132349586	132349608	132349609	132349631	132349632	132349654	132349655	132349677	132349678	132349700	132349701	132349723	132349724	132349746	132349747	132349769
chr1	CCAGCCAAGGACCTGTGCCAGTG	22	132349277	132349299	132349300	132349322	132349323	132349345	132349346	132349368	132349369	132349391	132349392	132349414	132349415	132349437	132349438	132349460	132349461	132349483	132349484	132349506	132349507	132349529	132349530	132349552	132349553	132349575	132349576	132349598	132349599	132349621	132349622	132349644	132349645	132349667	132349668	132349690	132349691	132349713	132349714	132349736	132349737	132349759	132349760	132349782
chr1	CCTCCTACAGTGTTCAACTGACA	22	128065164	128065186	128065207	128065229	128065249	128065271	128065291	128065313	128065333	128065355	128065376	128065398	128065507	128065529	128065592	128065614	128065634	128065656	128065762	128065784	128065805	128065827	128065848	128065870	128065933	128065955	128065975	128065997	128066018	128066040	128066061	128066083	128066103	128066125	128066273	128066295	128066358	128066380	128066489	128066511	128066532	128066554	128066791	128066813
chr1	CCATACTCACCACACAGCTGTCA	22	151800242	151800264	151800334	151800356	151800369	151800391	151800415	151800437	151800566	151800588	151800601	151800623	151800647	151800669	151800682	151800704	151800717	151800739	151801041	151801063	151801076	151801098	151801122	151801144	151801157	151801179	151801192	151801214	151801227	151801249	151801621	151801643	151801656	151801678	151801691	151801713	151802131	151802153	151802304	151802326	151802687	151802709	151802722	151802744
chr1	AGGCACACACTAGCTATCACAGG	22	180790447	180790469	180790508	180790530	180790528	180790550	180790570	180790592	180790590	180790612	180790630	180790652	180790650	180790672	180790691	180790713	180790731	180790753	180790791	180790813	180790831	180790853	180790851	180790873	180790893	180790915	180790953	180790975	180790973	180790995	180791034	180791056	180791054	180791076	180791114	180791136	180791154	180791176	180791174	180791196	180791294	180791316	180791416	180791438
chr1	CCTCATCTCCTTCTTGTCCTTCT	22	106473010	106473032	106473050	106473072	106473090	106473112	106473130	106473152	106473170	106473192	106473210	106473232	106473250	106473272	106473290	106473312	106473330	106473352	106473410	106473432	106473450	106473472	106473490	106473512	106473530	106473552	106473570	106473592	106473610	106473632	106473650	106473672	106473690	106473712	106473730	106473752	106473770	106473792	106473810	106473832	106473850	106473872	106473890	106473912
chr1	CCTGACAGCTGGGCTGTCTCTGC	22	4834764	4834786	4834809	4834831	4834854	4834876	4834905	4834927	4834949	4834971	4834995	4835017	4835040	4835062	4835086	4835108	4835130	4835152	4835175	4835197	4835222	4835244	4835267	4835289	4835313	4835335	4835357	4835379	4835402	4835424	4835447	4835469	4835492	4835514	4835539	4835561	4835590	4835612	4835635	4835657	4835680	4835702	4835725	4835747
chr1	CCAGCCTCATCTCCTTCTTGTCC	22	106473006	106473028	106473046	106473068	106473086	106473108	106473126	106473148	106473166	106473188	106473206	106473228	106473246	106473268	106473286	106473308	106473326	106473348	106473406	106473428	106473446	106473468	106473486	106473508	106473526	106473548	106473566	106473588	106473606	106473628	106473646	106473668	106473686	106473708	106473726	106473748	106473766	106473788	106473806	106473828	106473846	106473868	106473886	106473908
chr1	CCCCATACACACCACACAGCTGT	22	151800483	151800505	151800912	151800934	151800958	151800980	151801260	151801282	151801295	151801317	151801365	151801387	151801446	151801468	151801527	151801549	151801770	151801792	151801875	151801897	151801956	151801978	151802037	151802059	151802164	151802186	151802348	151802370	151802383	151802405	151802418	151802440	151802488	151802510	151802569	151802591	151802766	151802788	151802813	151802835	151802905	151802927	151802940	151802962
chr1	CCAAGGACCTGTGCCAGTGCCAG	22	132349281	132349303	132349304	132349326	132349327	132349349	132349350	132349372	132349373	132349395	132349396	132349418	132349419	132349441	132349442	132349464	132349465	132349487	132349488	132349510	132349511	132349533	132349534	132349556	132349557	132349579	132349580	132349602	132349603	132349625	132349626	132349648	132349649	132349671	132349672	132349694	132349695	132349717	132349718	132349740	132349741	132349763	132349764	132349786
chr1	ATTCACCACAGATTACATACTGG	21	117625652	117625674	117625904	117625926	117677010	117677032	117726996	117727018	117801296	117801318	117801464	117801486	117802052	117802074	117853644	117853666	117948006	117948028	117986521	117986543	117986689	117986711	118046883	118046905	118046968	118046990	118129126	118129148	118129378	118129400	118129882	118129904	118199195	118199217	118199699	118199721	118199951	118199973	118200875	118200897	118201042	118201064
chr1	TGTGGGCACAGGTCTGATGTAGG	21	10100536	10100558	10100601	10100623	10100665	10100687	10100729	10100751	10100763	10100785	10100827	10100849	10100859	10100881	10100891	10100913	10100987	10101009	10101019	10101041	10101051	10101073	10101083	10101105	10101148	10101170	10101276	10101298	10101310	10101332	10101374	10101396	10101406	10101428	10101438	10101460	10101662	10101684	10101694	10101716	10101790	10101812
chr1	CCTCTTGCTCCAGTGGAGGTGTC	21	181742987	181743009	181743027	181743049	181743067	181743089	181743107	181743129	181743147	181743169	181743187	181743209	181743227	181743249	181743267	181743289	181743307	181743329	181743347	181743369	181743387	181743409	181743427	181743449	181743467	181743489	181743547	181743569	181743627	181743649	181743667	181743689	181743707	181743729	181743747	181743769	181743787	181743809	181743827	181743849	181744027	181744049
chr1	CTCACCAGCTCTAACATCCATGG	21	136336546	136336568	136336588	136336610	136336720	136336742	136336806	136336828	136336891	136336913	136336933	136336955	136336976	136336998	136337063	136337085	136337106	136337128	136337190	136337212	136337232	136337254	136337275	136337297	136337922	136337944	136338007	136338029	136338136	136338158	136338221	136338243	136338522	136338544	136338651	136338673	136338696	136338718	136338909	136338931	136339295	136339317
chr1	CCCTCACACCTGTACACTCCCTC	21	59400376	59400398	59400466	59400488	59400484	59400506	59400538	59400560	59400592	59400614	59400610	59400632	59400628	59400650	59400754	59400776	59400772	59400794	59400790	59400812	59400862	59400884	59400916	59400938	59400934	59400956	59401006	59401028	59401024	59401046	59401042	59401064	59401114	59401136	59401168	59401190	59401186	59401208	59401258	59401280	59401276	59401298
chr1	CCCCCTCTCTCTGCACACTTACC	21	16070736	16070758	16070783	16070805	16071486	16071508	16071533	16071555	16072009	16072031	16072056	16072078	16072387	16072409	16072434	16072456	16072528	16072550	16072575	16072597	16072906	16072928	16072953	16072975	16073429	16073451	16073476	16073498	16073619	16073641	16073998	16074020	16074045	16074067	16074567	16074589	16074662	16074684	16074709	16074731	16074756	16074778
chr1	CCTCTGACTCCCCATACACACCA	21	151800474	151800496	151800903	151800925	151800949	151800971	151801251	151801273	151801286	151801308	151801356	151801378	151801437	151801459	151801518	151801540	151801761	151801783	151801866	151801888	151801947	151801969	151802028	151802050	151802155	151802177	151802339	151802361	151802374	151802396	151802409	151802431	151802479	151802501	151802560	151802582	151802757	151802779	151802804	151802826	151802896	151802918
chr1	CCTCCTCCTACAGTGTTCAACTG	21	128065161	128065183	128065204	128065226	128065246	128065268	128065288	128065310	128065373	128065395	128065504	128065526	128065589	128065611	128065631	128065653	128065759	128065781	128065802	128065824	128065845	128065867	128065930	128065952	128065972	128065994	128066015	128066037	128066058	128066080	128066100	128066122	128066270	128066292	128066355	128066377	128066486	128066508	128066529	128066551	128066788	128066810
chr1	GAGTGAGCACAGCAGGATGCTGG	21	184814251	184814273	184814326	184814348	184814381	184814403	184814416	184814438	184814451	184814473	184814501	184814523	184814536	184814558	184814571	184814593	184814606	184814628	184814641	184814663	184814676	184814698	184814731	184814753	184814766	184814788	184814801	184814823	184814836	184814858	184814886	184814908	184814971	184814993	184815006	184815028	184815041	184815063	184815076	184815098	184815161	184815183
chr1	GGGATGGGAGGATGCTGTGCAGG	21	89501655	89501677	89501687	89501709	89501719	89501741	89501880	89501902	89502172	89502194	89502236	89502258	89502301	89502323	89502496	89502518	89502561	89502583	89502625	89502647	89502658	89502680	89502755	89502777	89502947	89502969	89503044	89503066	89503141	89503163	89503205	89503227	89503238	89503260	89503334	89503356	89503366	89503388	89503398	89503420	89503495	89503517
chr1	GTTCACCACAGATTACATACTGG	21	117625736	117625758	117626240	117626262	117626660	117626682	117626828	117626850	117676926	117676948	117727416	117727438	117727584	117727606	117801128	117801150	117801884	117801906	117853980	117854002	117898804	117898826	117948258	117948280	117948426	117948448	117986101	117986123	118047304	118047326	118128958	118128980	118199027	118199049	118199363	118199385	118200035	118200057	118200371	118200393	118200539	118200561
chr1	CTAGTATGTGACTCTGCACGTGG	21	43777611	43777633	43777672	43777694	43777733	43777755	43777794	43777816	43777855	43777877	43777916	43777938	43777977	43777999	43778038	43778060	43778099	43778121	43778160	43778182	43778221	43778243	43778282	43778304	43778343	43778365	43778404	43778426	43778465	43778487	43778526	43778548	43778587	43778609	43778648	43778670	43778709	43778731	43778770	43778792	43778831	43778853
chr1	CCCCATCTGTCTGTAGTCACCAG	20	136336660	136336682	136336747	136336769	136337133	136337155	136337390	136337412	136337477	136337499	136337651	136337673	136337737	136337759	136337779	136337801	136338034	136338056	136338335	136338357	136338421	136338443	136338594	136338616	136338766	136338788	136338808	136338830	136338936	136338958	136338978	136339000	136339020	136339042	136339152	136339174	136339194	136339216	136339409	136339431
chr1	CCATACACACCACACAGCTGTCA	20	151800485	151800507	151800914	151800936	151800960	151800982	151801262	151801284	151801297	151801319	151801367	151801389	151801448	151801470	151801529	151801551	151801772	151801794	151801877	151801899	151801958	151801980	151802039	151802061	151802166	151802188	151802350	151802372	151802385	151802407	151802420	151802442	151802490	151802512	151802571	151802593	151802815	151802837	151802907	151802929
chr1	GAGAAACAGTCTGCAGAGGCAGG	20	13337686	13337708	13337747	13337769	13337808	13337830	13337900	13337922	13337961	13337983	13338084	13338106	13338115	13338137	13338208	13338230	13338331	13338353	13338453	13338475	13338484	13338506	13338576	13338598	13338607	13338629	13338668	13338690	13338699	13338721	13338851	13338873	13338882	13338904	13339034	13339056	13339125	13339147	13339186	13339208
chr1	GTGCAGGAGAGCACTGGGGATGG	20	89501671	89501693	89501703	89501725	89501735	89501757	89501864	89501886	89501896	89501918	89501993	89502015	89502058	89502080	89502090	89502112	89502252	89502274	89502480	89502502	89502609	89502631	89502674	89502696	89502771	89502793	89502931	89502953	89502963	89502985	89503189	89503211	89503254	89503276	89503318	89503340	89503350	89503372	89503446	89503468
chr1	CACTAACTCTCCCCTTCATCAGG	20	131225885	131225907	131225962	131225984	131225989	131226011	131226041	131226063	131226122	131226144	131226201	131226223	131226280	131226302	131226411	131226433	131226465	131226487	131226544	131226566	131226571	131226593	131226598	131226620	131226625	131226647	131226731	131226753	131226783	131226805	131226810	131226832	131226889	131226911	131226916	131226938	131226943	131226965	131226970	131226992
chr1	TCTGAGGAGGGCATCTCTCATGG	20	192254854	192254876	192254882	192254904	192254910	192254932	192254938	192254960	192254966	192254988	192254994	192255016	192255022	192255044	192255078	192255100	192255134	192255156	192255162	192255184	192255358	192255380	192255386	192255408	192255414	192255436	192255442	192255464	192255470	192255492	192255498	192255520	192255526	192255548	192255554	192255576	192255582	192255604	192255610	192255632
chr1	CCCATACACACCACACAGCTGTC	20	151800484	151800506	151800913	151800935	151800959	151800981	151801261	151801283	151801296	151801318	151801366	151801388	151801447	151801469	151801528	151801550	151801771	151801793	151801876	151801898	151801957	151801979	151802038	151802060	151802165	151802187	151802349	151802371	151802384	151802406	151802419	151802441	151802489	151802511	151802570	151802592	151802814	151802836	151802906	151802928
chr1	TGCAGGAGAGCACTGGGGATGGG	20	89501672	89501694	89501704	89501726	89501736	89501758	89501865	89501887	89501897	89501919	89501994	89502016	89502059	89502081	89502091	89502113	89502253	89502275	89502481	89502503	89502610	89502632	89502675	89502697	89502772	89502794	89502932	89502954	89502964	89502986	89503190	89503212	89503255	89503277	89503319	89503341	89503351	89503373	89503447	89503469
chr1	TTCACCAGAGAATCCATACTGGG	20	117626409	117626431	117627249	117627271	117677600	117677622	117727669	117727691	117767870	117767892	117801549	117801571	117854065	117854087	117854149	117854171	117898553	117898575	117948679	117948701	117986018	117986040	117986186	117986208	117986774	117986796	118047473	118047495	118047557	118047579	118047641	118047663	118129463	118129485	118129967	118129989	118140372	118140394	118201127	118201149
chr1	GAACATGACTAGCTTTTACATGG	20	106469436	106469458	106469466	106469488	106469496	106469518	106469526	106469548	106469586	106469608	106469616	106469638	106469676	106469698	106469706	106469728	106469766	106469788	106469796	106469818	106469826	106469848	106469856	106469878	106469886	106469908	106469916	106469938	106469946	106469968	106469976	106469998	106470006	106470028	106470036	106470058	106470126	106470148	106470156	106470178
chr1	ACTAACTCTCCCCTTCATCAGGG	20	131225886	131225908	131225963	131225985	131225990	131226012	131226042	131226064	131226123	131226145	131226202	131226224	131226281	131226303	131226412	131226434	131226466	131226488	131226545	131226567	131226572	131226594	131226599	131226621	131226626	131226648	131226732	131226754	131226784	131226806	131226811	131226833	131226890	131226912	131226917	131226939	131226944	131226966	131226971	131226993
chr1	GAGACAGAGGAGGAGGACTAAGG	20	36619365	36619387	36619393	36619415	36619421	36619443	36619478	36619500	36619573	36619595	36619601	36619623	36619629	36619651	36619715	36619737	36619743	36619765	36619771	36619793	36619799	36619821	36619827	36619849	36619855	36619877	36619883	36619905	36619941	36619963	36619998	36620020	36620026	36620048	36620112	36620134	36620169	36620191	36620283	36620305
chr1	GGCAGAGAAACAGTCTGCAGAGG	20	13337682	13337704	13337743	13337765	13337804	13337826	13337896	13337918	13337957	13337979	13338080	13338102	13338111	13338133	13338204	13338226	13338327	13338349	13338449	13338471	13338480	13338502	13338572	13338594	13338603	13338625	13338664	13338686	13338695	13338717	13338847	13338869	13338878	13338900	13339030	13339052	13339121	13339143	13339182	13339204
chr1	CTAACTCTCCCCTTCATCAGGGG	20	131225887	131225909	131225964	131225986	131225991	131226013	131226043	131226065	131226124	131226146	131226203	131226225	131226282	131226304	131226413	131226435	131226467	131226489	131226546	131226568	131226573	131226595	131226600	131226622	131226627	131226649	131226733	131226755	131226785	131226807	131226812	131226834	131226891	131226913	131226918	131226940	131226945	131226967	131226972	131226994
chr1	CCCATCTGTCTGTAGTCACCAGC	20	136336661	136336683	136336748	136336770	136337134	136337156	136337391	136337413	136337478	136337500	136337652	136337674	136337738	136337760	136337780	136337802	136338035	136338057	136338336	136338358	136338422	136338444	136338595	136338617	136338767	136338789	136338809	136338831	136338937	136338959	136338979	136339001	136339021	136339043	136339153	136339175	136339195	136339217	136339410	136339432
chr1	CAGTGAGGCGGGCAGTGAGGCGG	20	191473291	191473313	191473325	191473347	191473349	191473371	191473385	191473407	191473397	191473419	191473537	191473559	191473549	191473571	191473561	191473583	191473573	191473595	191473609	191473631	191473621	191473643	191473633	191473655	191473645	191473667	191473657	191473679	191473693	191473715	191473705	191473727	191473753	191473775	191473885	191473907	191473955	191473977	191473967	191473989
chr1	CCAGTGGAGGTGTCTACCTTCCA	20	181742996	181743018	181743036	181743058	181743076	181743098	181743116	181743138	181743156	181743178	181743196	181743218	181743236	181743258	181743276	181743298	181743316	181743338	181743356	181743378	181743396	181743418	181743436	181743458	181743476	181743498	181743556	181743578	181743636	181743658	181743676	181743698	181743716	181743738	181743756	181743778	181743796	181743818	181744036	181744058
chr1	CCTGTACACTCCCTCACACCTGT	20	59400366	59400388	59400384	59400406	59400456	59400478	59400474	59400496	59400528	59400550	59400582	59400604	59400600	59400622	59400618	59400640	59400762	59400784	59400780	59400802	59400852	59400874	59400906	59400928	59400924	59400946	59401014	59401036	59401032	59401054	59401104	59401126	59401158	59401180	59401176	59401198	59401248	59401270	59401266	59401288
chr1	GTTGTGGGTTCAGGCTCCTTGGG	20	150454594	150454616	150454666	150454688	150454786	150454808	150454810	150454832	150454858	150454880	150454906	150454928	150454930	150454952	150455194	150455216	150455242	150455264	150455290	150455312	150455314	150455336	150455338	150455360	150455362	150455384	150455410	150455432	150455482	150455504	150455530	150455552	150455650	150455672	150455719	150455741	150455791	150455813	150455860	150455882
chr1	GTTCACCAGAGAATCCATACTGG	20	117626408	117626430	117627248	117627270	117677599	117677621	117727668	117727690	117767869	117767891	117801548	117801570	117854064	117854086	117854148	117854170	117898552	117898574	117899056	117899078	117948678	117948700	117986017	117986039	117986185	117986207	117986773	117986795	118047472	118047494	118047556	118047578	118047640	118047662	118047892	118047914	118129462	118129484	118140371	118140393
chr1	GTGGGCACAGGTCTGATGTAGGG	20	10100537	10100559	10100602	10100624	10100666	10100688	10100730	10100752	10100764	10100786	10100828	10100850	10100860	10100882	10100988	10101010	10101020	10101042	10101052	10101074	10101084	10101106	10101149	10101171	10101277	10101299	10101311	10101333	10101375	10101397	10101407	10101429	10101439	10101461	10101663	10101685	10101695	10101717	10101791	10101813
[truncated: 115 more columns]

## Sheet: Chr2
chr2	GTTAGTGTCTAGAAATACTCAGG	112	153094156	153094178	153094200	153094222	153094266	153094288	153094288	153094310	153094310	153094332	153094354	153094376	153094564	153094586	153094608	153094630	153094740	153094762	153094762	153094784	153094784	153094806	153094850	153094872	153094872	153094894	153094938	153094960	153094960	153094982	153095004	153095026	153095026	153095048	153095048	153095070	153095092	153095114	153095180	153095202	153095202	153095224	153095224	153095246	153095246	153095268	153095290
chr2	CCTGTATGTGTTCGCTTATGTAT	85	175018515	175018493	175061733	175061755	175088491	175088469	175130489	175130511	175130573	175130595	175131161	175131183	175131329	175131351	175131581	175131603	175169012	175169034	175169180	175169202	175169264	175169286	175169516	175169538	175169600	175169622	175169852	175169874	175169936	175169958	175170020	175170042	175195443	175195465	175195863	175195885	175196199	175196221	175228948	175228970	175229367	175229389	175285786	175285764	175286036	175286014	175325104
chr2	ATACATAAGCGAACACATACAGG	68	175018493	175018515	175061755	175061733	175088469	175088491	175130511	175130489	175130595	175130573	175131183	175131161	175131351	175131329	175131603	175131581	175169034	175169012	175169202	175169180	175169286	175169264	175169538	175169516	175169622	175169600	175169874	175169852	175169958	175169936	175170042	175170020	175195465	175195443	175195885	175195863	175196221	175196199	175228970	175228948	175229389	175229367	175285764	175285786	175286014	175286036	175325126
chr2	GTTAGTGCATAGAAATACTCAGG	67	153093946	153093968	153093968	153093990	153094012	153094034	153094034	153094056	153094078	153094100	153094178	153094200	153094244	153094266	153094398	153094420	153094420	153094442	153094442	153094464	153094464	153094486	153094542	153094564	153094696	153094718	153095070	153095092	153095312	153095334	153095334	153095356	153095378	153095400	153095444	153095466	153095786	153095808	153095808	153095830	153095830	153095852	153095952	153095974	153096062	153096084	153096382
chr2	TCCAGGGTTCTGGCTCTCCAGGG	56	180064562	180064584	180064578	180064600	180064594	180064616	180064658	180064680	180064674	180064696	180064738	180064760	180064754	180064776	180064770	180064792	180064786	180064808	180064802	180064824	180064818	180064840	180064834	180064856	180064914	180064936	180065018	180065040	180065050	180065072	180065066	180065088	180065114	180065136	180065178	180065200	180065234	180065256	180065290	180065312	180065306	180065328	180065378	180065400	180065442	180065464	180065490
chr2	CCAGGGTTCTGGCTCTCCAGGGT	56	180064563	180064585	180064579	180064601	180064595	180064617	180064659	180064681	180064675	180064697	180064739	180064761	180064755	180064777	180064771	180064793	180064787	180064809	180064803	180064825	180064819	180064841	180064835	180064857	180064915	180064937	180065019	180065041	180065051	180065073	180065067	180065089	180065115	180065137	180065179	180065201	180065235	180065257	180065291	180065313	180065307	180065329	180065379	180065401	180065443	180065465	180065491
chr2	CTCCAGGGTTCTGGCTCTCCAGG	52	180064561	180064583	180064577	180064599	180064593	180064615	180064673	180064695	180064737	180064759	180064753	180064775	180064769	180064791	180064785	180064807	180064801	180064823	180064817	180064839	180064833	180064855	180064913	180064935	180065017	180065039	180065065	180065087	180065113	180065135	180065177	180065199	180065233	180065255	180065289	180065311	180065305	180065327	180065441	180065463	180065489	180065511	180065617	180065639	180065681	180065703	180065729
chr2	CCAGGGTTCTGGCCCTCCAGGGT	49	180064611	180064633	180064635	180064657	180064707	180064729	180064851	180064873	180064883	180064905	180064899	180064921	180064947	180064969	180064963	180064985	180064979	180065001	180065003	180065025	180065147	180065169	180065163	180065185	180065195	180065217	180065219	180065241	180065251	180065273	180065323	180065345	180065355	180065377	180065427	180065449	180065475	180065497	180065507	180065529	180065555	180065577	180065603	180065625	180066089	180066111	180066121
chr2	TCCAGGGTTCTGGCCCTCCAGGG	49	180064610	180064632	180064634	180064656	180064706	180064728	180064850	180064872	180064882	180064904	180064898	180064920	180064946	180064968	180064962	180064984	180064978	180065000	180065002	180065024	180065146	180065168	180065162	180065184	180065194	180065216	180065218	180065240	180065250	180065272	180065322	180065344	180065354	180065376	180065426	180065448	180065474	180065496	180065506	180065528	180065554	180065576	180065602	180065624	180066088	180066110	180066120
chr2	CCTCACAGAGCACTCACTCTGCC	47	116537932	116537954	116537990	116538012	116546034	116546056	116546206	116546228	116546235	116546257	116546607	116546629	116547240	116547262	116547327	116547349	116547414	116547436	116547472	116547494	116547588	116547610	116548341	116548363	116549168	116549190	116549255	116549277	116549342	116549364	116549398	116549420	116550664	116550686	116551009	116551031	116551210	116551232	116551731	116551753	116551817	116551839	116551904	116551926	116551962	116551984	116552020
chr2	TATGTGTTCGCTTATGTATTTGG	47	175061737	175061759	175088487	175088465	175130325	175130347	175130577	175130599	175169016	175169038	175169184	175169206	175169268	175169290	175169520	175169542	175169604	175169626	175169856	175169878	175169940	175169962	175195111	175195133	175229371	175229393	175285782	175285760	175324940	175324962	175325696	175325718	175383102	175383080	175422497	175422519	175423253	175423275	175480821	175480799	175652907	175652885	175653663	175653641	175693058	175693080	175750466
chr2	CCTCTGCCTGGCCCTCCTCTTCC	45	173752196	173752218	173752230	173752252	173752264	173752286	173752331	173752353	173752365	173752387	173752433	173752455	173752467	173752489	173752601	173752623	173752635	173752657	173752703	173752725	173752737	173752759	173752904	173752926	173752938	173752960	173753006	173753028	173753074	173753096	173753108	173753130	173753142	173753164	173753210	173753232	173753373	173753395	173753407	173753429	173753508	173753530	173753542	173753564	173753576	173753598	173753610
chr2	CCTGGCCCTCCTCTTCCAGCCTT	44	173752270	173752292	173752303	173752325	173752337	173752359	173752371	173752393	173752439	173752461	173752540	173752562	173752573	173752595	173752607	173752629	173752641	173752663	173752709	173752731	173752810	173752832	173752843	173752865	173752876	173752898	173752910	173752932	173752944	173752966	173753012	173753034	173753080	173753102	173753148	173753170	173753216	173753238	173753514	173753536	173753548	173753570	173753582	173753604	173753616	173753638	173753684
chr2	CCTCTGCAGCAGATCCCTGCACA	44	52696495	52696517	52696549	52696571	52696603	52696625	52696657	52696679	52696711	52696733	52696765	52696787	52696819	52696841	52696873	52696895	52696927	52696949	52696981	52697003	52697035	52697057	52697089	52697111	52697143	52697165	52697197	52697219	52697251	52697273	52697305	52697327	52697359	52697381	52697413	52697435	52697467	52697489	52697521	52697543	52697575	52697597	52697629	52697651	52697683	52697705	52697737
chr2	TGGCCCTCCTCTTCCAGCCTTGG	43	173752272	173752294	173752305	173752327	173752339	173752361	173752373	173752395	173752441	173752463	173752542	173752564	173752575	173752597	173752609	173752631	173752643	173752665	173752711	173752733	173752812	173752834	173752845	173752867	173752878	173752900	173752912	173752934	173752946	173752968	173753014	173753036	173753082	173753104	173753150	173753172	173753218	173753240	173753550	173753572	173753584	173753606	173753618	173753640	173753686	173753708	173753787
chr2	GGCCCTCCTCTTCCAGCCTTGGG	43	173752273	173752295	173752306	173752328	173752340	173752362	173752374	173752396	173752442	173752464	173752543	173752565	173752576	173752598	173752610	173752632	173752644	173752666	173752712	173752734	173752813	173752835	173752846	173752868	173752879	173752901	173752913	173752935	173752947	173752969	173753015	173753037	173753083	173753105	173753151	173753173	173753219	173753241	173753551	173753573	173753585	173753607	173753619	173753641	173753687	173753709	173753788
chr2	CCTGCACAGAGCGCTTGGAGACT	42	52696510	52696532	52696564	52696586	52696672	52696694	52696726	52696748	52696780	52696802	52696834	52696856	52696888	52696910	52696996	52697018	52697050	52697072	52697104	52697126	52697158	52697180	52697212	52697234	52697266	52697288	52697320	52697342	52697374	52697396	52697428	52697450	52697482	52697504	52697536	52697558	52697590	52697612	52697644	52697666	52697698	52697720	52697752	52697774	52697806	52697828	52697860
chr2	CCCTGCACAGAGCGCTTGGAGAC	42	52696509	52696531	52696563	52696585	52696671	52696693	52696725	52696747	52696779	52696801	52696833	52696855	52696887	52696909	52696995	52697017	52697049	52697071	52697103	52697125	52697157	52697179	52697211	52697233	52697265	52697287	52697319	52697341	52697373	52697395	52697427	52697449	52697481	52697503	52697535	52697557	52697589	52697611	52697643	52697665	52697697	52697719	52697751	52697773	52697805	52697827	52697859
chr2	AGATCCCTGCACAGAGCGCTTGG	42	52696505	52696527	52696559	52696581	52696667	52696689	52696721	52696743	52696775	52696797	52696829	52696851	52696883	52696905	52696991	52697013	52697045	52697067	52697099	52697121	52697153	52697175	52697207	52697229	52697261	52697283	52697315	52697337	52697369	52697391	52697423	52697445	52697477	52697499	52697531	52697553	52697585	52697607	52697639	52697661	52697693	52697715	52697747	52697769	52697801	52697823	52697855
chr2	CTCCAGGGTTCTGGCCCTCCAGG	41	180064609	180064631	180064849	180064871	180064881	180064903	180064897	180064919	180064945	180064967	180064961	180064983	180064977	180064999	180065161	180065183	180065193	180065215	180065249	180065271	180065321	180065343	180065353	180065375	180065425	180065447	180065473	180065495	180065505	180065527	180065553	180065575	180065601	180065623	180066087	180066109	180066119	180066141	180066215	180066237	180066263	180066285	180066279	180066301	180066311	180066333	180066375
chr2	GTTCTGGCTCTCCAGGGTTCTGG	41	180064568	180064590	180064584	180064606	180064600	180064622	180064664	180064686	180064680	180064702	180064744	180064766	180064760	180064782	180064776	180064798	180064792	180064814	180064808	180064830	180064824	180064846	180064840	180064862	180065056	180065078	180065120	180065142	180065184	180065206	180065240	180065262	180065296	180065318	180065312	180065334	180065496	180065518	180065736	180065758	180065752	180065774	180065800	180065822	180065816	180065838	180065832
chr2	TGTGTACACTGGAAGGCTGGTGG	38	125058657	125058679	125058688	125058710	125058722	125058744	125058953	125058975	125059081	125059103	125059115	125059137	125059249	125059271	125059349	125059371	125059383	125059405	125059415	125059437	125059449	125059471	125059515	125059537	125059544	125059566	125059644	125059666	125059712	125059734	125059745	125059767	125059809	125059831	125059843	125059865	125059941	125059963	125059974	125059996	125060008	125060030	125060142	125060164	125060239	125060261	125060305
chr2	CCATGTGCCCTCTAATAGCATCC	38	144685951	144685973	144685994	144686016	144686016	144686038	144686038	144686060	144686102	144686124	144686124	144686146	144686146	144686168	144686168	144686190	144686233	144686255	144686255	144686277	144686385	144686407	144686407	144686429	144686471	144686493	144686493	144686515	144686579	144686601	144686601	144686623	144686666	144686688	144686688	144686710	144686710	144686732	144686795	144686817	144686817	144686839	144686881	144686903	144686903	144686925	144686968
chr2	CCCATGTGCCCTCTAATAGCATC	38	144685950	144685972	144685993	144686015	144686015	144686037	144686037	144686059	144686101	144686123	144686123	144686145	144686145	144686167	144686167	144686189	144686232	144686254	144686254	144686276	144686384	144686406	144686406	144686428	144686470	144686492	144686492	144686514	144686578	144686600	144686600	144686622	144686665	144686687	144686687	144686709	144686709	144686731	144686794	144686816	144686816	144686838	144686880	144686902	144686902	144686924	144686967
chr2	CCCTCTAATAGCATCCCATGTGC	37	144685936	144685958	144685958	144685980	144686001	144686023	144686023	144686045	144686045	144686067	144686109	144686131	144686131	144686153	144686153	144686175	144686175	144686197	144686240	144686262	144686262	144686284	144686392	144686414	144686414	144686436	144686478	144686500	144686522	144686544	144686586	144686608	144686608	144686630	144686673	144686695	144686695	144686717	144686717	144686739	144686802	144686824	144686824	144686846	144686888	144686910	144686910
chr2	CCTTTCTATAGCCAGGAGCCTTT	36	112603597	112603619	112603615	112603637	112603633	112603655	112603651	112603673	112603669	112603691	112603687	112603709	112603705	112603727	112603924	112603946	112603942	112603964	112603960	112603982	112603996	112604018	112604014	112604036	112604032	112604054	112604050	112604072	112604086	112604108	112604104	112604126	112604122	112604144	112604158	112604180	112604176	112604198	112604194	112604216	112604212	112604234	112604248	112604270	112604266	112604288	112604284
chr2	CCATAAGCGAACACATACAGGAG	36	175018663	175018685	175088387	175088409	175196051	175196029	175285262	175285284	175285430	175285452	175382414	175382436	175382582	175382604	175382750	175382772	175480217	175480239	175480385	175480407	175480469	175480491	175480721	175480743	175693410	175693388	175693578	175693556	175693746	175693724	175790732	175790710	175790900	175790878	175880111	175880133	175920812	175920790	175920980	175920958	175921148	175921126	176099338	176099360	176099422	176099444	176300976
chr2	TACACAGTAAGCTGTTCCTCTGG	36	174980629	174980651	175005139	175005117	175082223	175082201	175109736	175109758	175136640	175136662	175138388	175138410	175175473	175175495	175201251	175201273	175202783	175202805	175279025	175279003	175334346	175334368	175376186	175376164	175431903	175431925	175473738	175473716	175602424	175602446	175644257	175644235	175699974	175699996	175741816	175741794	175797137	175797159	175873379	175873357	175874911	175874889	175927376	175927398	175969221	175969199	176149546
chr2	ATCCATAAGCGAACACATACAGG	36	175018661	175018683	175088385	175088407	175196053	175196031	175285260	175285282	175285428	175285450	175382412	175382434	175382580	175382602	175382748	175382770	175480215	175480237	175480383	175480405	175480467	175480489	175480719	175480741	175693412	175693390	175693580	175693558	175693748	175693726	175790734	175790712	175790902	175790880	175880109	175880131	175920814	175920792	175920982	175920960	175921150	175921128	176099336	176099358	176099420	176099442	176300974
chr2	TATGTGTTCGCTTATGTATTCGG	35	175018511	175018489	175130493	175130515	175130745	175130767	175131165	175131187	175131333	175131355	175170024	175170046	175195447	175195469	175195867	175195889	175228952	175228974	175325108	175325130	175325528	175325550	175422665	175422687	175423085	175423107	175653075	175653053	175653495	175653473	175750634	175750612	175751054	175751032	175847210	175847188	175880295	175880273	175880715	175880693	175978039	175978017	175978459	175978437	176141704	176141726	176142124
chr2	CCTGACAGTGTACACAGTAAGCT	34	174980619	174980641	175005149	175005127	175082233	175082211	175109726	175109748	175136630	175136652	175138378	175138400	175175463	175175485	175202773	175202795	175279035	175279013	175334336	175334358	175431893	175431915	175473748	175473726	175602414	175602436	175644267	175644245	175741826	175741804	175797127	175797149	175873389	175873367	175969231	175969209	176149536	176149558	176230466	176230444	176231994	176231972	176282331	176282353	176294210	176294188	176427566
chr2	CCTCCCATTCCCAGGCACAGAAC	34	34050077	34050099	34050121	34050143	34050165	34050187	34050187	34050209	34050253	34050275	34050275	34050297	34050319	34050341	34050385	34050407	34050429	34050451	34050451	34050473	34050495	34050517	34050539	34050561	34050605	34050627	34050671	34050693	34050737	34050759	34050781	34050803	34050803	34050825	34050825	34050847	34050847	34050869	34050891	34050913	34050913	34050935	34050957	34050979	34051001	34051023	34051045
chr2	CCCTCCTCTTCCAGCCTTGGGGT	34	173752275	173752297	173752308	173752330	173752342	173752364	173752376	173752398	173752545	173752567	173752578	173752600	173752612	173752634	173752646	173752668	173752815	173752837	173752848	173752870	173752881	173752903	173752915	173752937	173752949	173752971	173753017	173753039	173753153	173753175	173753221	173753243	173753553	173753575	173753587	173753609	173753621	173753643	173753790	173753812	173753855	173753877	173753921	173753943	173754155	173754177	173754320
chr2	GCCCTCCTCTTCCAGCCTTGGGG	34	173752274	173752296	173752307	173752329	173752341	173752363	173752375	173752397	173752544	173752566	173752577	173752599	173752611	173752633	173752645	173752667	173752814	173752836	173752847	173752869	173752880	173752902	173752914	173752936	173752948	173752970	173753016	173753038	173753152	173753174	173753220	173753242	173753552	173753574	173753586	173753608	173753620	173753642	173753789	173753811	173753854	173753876	173753920	173753942	173754154	173754176	173754319
chr2	GTGTTCGCTTATGTATTTGGAGG	34	175061740	175061762	175130328	175130350	175130580	175130602	175169019	175169041	175169187	175169209	175169271	175169293	175169523	175169545	175169607	175169629	175169859	175169881	175169943	175169965	175195114	175195136	175229374	175229396	175324943	175324965	175325699	175325721	175422500	175422522	175423256	175423278	175652904	175652882	175653660	175653638	175750463	175750441	175751219	175751197	175846788	175846766	175881048	175881026	175977868	175977846	175978624
chr2	TGGGGTATAGACAGAAGTGTAGG	33	90621825	90621847	90621862	90621884	90621899	90621921	90621936	90621958	90621973	90621995	90622010	90622032	90622121	90622143	90622158	90622180	90622195	90622217	90622232	90622254	90622306	90622328	90622380	90622402	90622417	90622439	90622454	90622476	90622675	90622697	90622712	90622734	90622749	90622771	90622785	90622807	90622858	90622880	90622894	90622916	90622931	90622953	90623005	90623027	90623042	90623064	90623153
chr2	GTTCTGGCCCTCCAGGGTTCTGG	33	180064888	180064910	180064904	180064926	180064952	180064974	180064968	180064990	180065008	180065030	180065152	180065174	180065168	180065190	180065224	180065246	180065432	180065454	180065480	180065502	180065608	180065630	180066094	180066116	180066126	180066148	180066222	180066244	180066254	180066276	180066270	180066292	180066286	180066308	180066382	180066404	180066478	180066500	180066574	180066596	180066670	180066692	180066702	180066724	180066718	180066740	180066734
chr2	GGGGTATAGACAGAAGTGTAGGG	33	90621826	90621848	90621863	90621885	90621900	90621922	90621937	90621959	90621974	90621996	90622011	90622033	90622122	90622144	90622159	90622181	90622196	90622218	90622233	90622255	90622307	90622329	90622381	90622403	90622418	90622440	90622455	90622477	90622676	90622698	90622713	90622735	90622750	90622772	90622786	90622808	90622859	90622881	90622895	90622917	90622932	90622954	90623006	90623028	90623043	90623065	90623154
chr2	CCAAATACATAAGCGAACACATA	33	175061759	175061737	175088465	175088487	175130347	175130325	175130599	175130577	175169038	175169016	175169206	175169184	175169290	175169268	175169542	175169520	175169626	175169604	175169878	175169856	175169962	175169940	175195133	175195111	175229393	175229371	175285760	175285782	175324962	175324940	175325718	175325696	175383080	175383102	175422519	175422497	175423275	175423253	175480799	175480821	175652885	175652907	175653641	175653663	175693080	175693058	175750444
chr2	GTTAGTGTATAGAAATACTCAGG	33	153093990	153094012	153094332	153094354	153095268	153095290	153095908	153095930	153096404	153096426	153096448	153096470	153096536	153096558	153096580	153096602	153096690	153096712	153097626	153097648	153098078	153098100	153098244	153098266	153099014	153099036	153099058	153099080	153099080	153099102	153099102	153099124	153099124	153099146	153099168	153099190	153099212	153099234	153099256	153099278	153099520	153099542	153099564	153099586	153099652	153099674	153099696
chr2	GCACAGAACCTCCCATTCCCAGG	33	34050003	34050025	34050069	34050091	34050113	34050135	34050135	34050157	34050179	34050201	34050245	34050267	34050267	34050289	34050311	34050333	34050421	34050443	34050443	34050465	34050531	34050553	34050597	34050619	34050663	34050685	34050729	34050751	34050773	34050795	34050795	34050817	34050817	34050839	34050839	34050861	34050883	34050905	34050905	34050927	34050949	34050971	34050993	34051015	34051081	34051103	34051125
chr2	CCTCCTCTTCCAGCCTTGGGGTC	33	173752276	173752298	173752309	173752331	173752343	173752365	173752377	173752399	173752513	173752535	173752546	173752568	173752579	173752601	173752613	173752635	173752647	173752669	173752783	173752805	173752816	173752838	173752849	173752871	173752882	173752904	173752916	173752938	173752950	173752972	173753018	173753040	173753154	173753176	173753222	173753244	173753554	173753576	173753588	173753610	173753622	173753644	173753791	173753813	173753856	173753878	173753922
chr2	CCTATGTGCTTTGTTAACTACTG	33	175014282	175014260	175136279	175136301	175139303	175139325	175200894	175200916	175203944	175203966	175332458	175332480	175335507	175335529	175430015	175430037	175433064	175433086	175472579	175472557	175603583	175603605	175643096	175643074	175646145	175646123	175740655	175740633	175743704	175743682	175872218	175872196	175875268	175875246	175968060	175968038	175971109	175971087	176147660	176147682	176150708	176150730	176229294	176229272	176232345	176232323	176480993
chr2	CCTCTGAGTAACTTTATTATAAG	33	175013822	175013844	175064365	175064343	175082110	175082132	175138499	175138477	175201362	175201340	175202892	175202870	175278914	175278936	175332925	175332903	175334456	175334434	175376075	175376097	175430482	175430460	175432013	175431991	175473627	175473649	175602535	175602513	175644147	175644169	175645678	175645700	175700085	175700063	175741706	175741728	175743237	175743259	175797248	175797226	175873270	175873292	175874800	175874822	175927487	175927465	175969111
chr2	CCTGTGTATGTGTGCACACTATG	33	60631471	60631493	60631533	60631555	60631595	60631617	60631626	60631648	60631657	60631679	60631688	60631710	60631719	60631741	60631750	60631772	60631781	60631803	60631812	60631834	60631843	60631865	60631874	60631896	60631905	60631927	60631936	60631958	60631967	60631989	60631998	60632020	60632029	60632051	60632060	60632082	60632091	60632113	60632122	60632144	60632153	60632175	60632184	60632206	60632215	60632237	60632246
chr2	CCCATTCCCAGGCACAGAACCTC	32	34050080	34050102	34050124	34050146	34050168	34050190	34050190	34050212	34050256	34050278	34050278	34050300	34050322	34050344	34050388	34050410	34050432	34050454	34050454	34050476	34050498	34050520	34050542	34050564	34050674	34050696	34050740	34050762	34050784	34050806	34050806	34050828	34050828	34050850	34050850	34050872	34050894	34050916	34050916	34050938	34050960	34050982	34051004	34051026	34051048	34051070	34051092
chr2	CCTTCCATGACTTCTAGAAGTTT	32	175063599	175063621	175086900	175086878	175105889	175105911	175132928	175132950	175171594	175171616	175197544	175197566	175230910	175230932	175283691	175283669	175327205	175327227	175380841	175380819	175424762	175424784	175651398	175651376	175695319	175695341	175748957	175748935	175792471	175792493	175845252	175845230	175878618	175878596	175922721	175922743	175976362	175976340	176097849	176097827	176117481	176117503	176201435	176201413	176235712	176235690	176319113
chr2	CTTATAATAAAGTTACTCAGAGG	32	175013844	175013822	175064343	175064365	175082132	175082110	175138477	175138499	175201340	175201362	175202870	175202892	175278936	175278914	175332903	175332925	175334434	175334456	175376097	175376075	175430460	175430482	175431991	175432013	175473649	175473627	175602513	175602535	175644169	175644147	175645700	175645678	175700063	175700085	175741728	175741706	175743259	175743237	175797226	175797248	175873292	175873270	175874822	175874800	175927465	175927487	175969133
chr2	CCTGAGAGGTCATGTGCAGCCCT	32	166830759	166830781	166830799	166830821	166830839	166830861	166830859	166830881	166830879	166830901	166830899	166830921	166830939	166830961	166830979	166831001	166830999	166831021	166831019	166831041	166831039	166831061	166831059	166831081	166831079	166831101	166831099	166831121	166831119	166831141	166831139	166831161	166831159	166831181	166831179	166831201	166831199	166831221	166831259	166831281	166831299	166831321	166831339	166831361	166831359	166831381	166831459
chr2	GAGAAAGTATGTTACATTATTGG	32	175016941	175016919	175063676	175063698	175086823	175086801	175105967	175105989	175133005	175133027	175197621	175197643	175230987	175231009	175283614	175283592	175327282	175327304	175380764	175380742	175424839	175424861	175478316	175478294	175651321	175651299	175695396	175695418	175748880	175748858	175792548	175792570	175845175	175845153	175878541	175878519	175922798	175922820	175976285	175976263	176097772	176097750	176117559	176117581	176144380	176144402	176201358
chr2	GGGTATAGACAGAAGTGTAGGGG	32	90621827	90621849	90621864	90621886	90621901	90621923	90621938	90621960	90621975	90621997	90622012	90622034	90622123	90622145	90622160	90622182	90622197	90622219	90622234	90622256	90622308	90622330	90622382	90622404	90622419	90622441	90622456	90622478	90622677	90622699	90622714	90622736	90622751	90622773	90622787	90622809	90622823	90622845	90622896	90622918	90622933	90622955	90623007	90623029	90623044	90623066	90623155
chr2	CCTGTATGTGTTCGTTTATGTTT	31	175018431	175018409	175018935	175018913	175061649	175061671	175131245	175131267	175195359	175195381	175325440	175325462	175325608	175325630	175422997	175423019	175423165	175423187	175652995	175652973	175653163	175653141	175750554	175750532	175750722	175750700	175880803	175880781	175977959	175977937	175978127	175978105	176142036	176142058	176142708	176142730	176237391	176237369	176242387	176242365	176473975	176473997	176474143	176474165	176623539	176623561	176623707
chr2	TCCACATTGGTTACATTCATAGG	31	175018378	175018356	175061702	175061724	175131130	175131152	175131382	175131404	175195412	175195434	175196000	175196022	175324905	175324927	175325493	175325515	175325661	175325683	175422462	175422484	175423050	175423072	175423218	175423240	175652942	175652920	175653110	175653088	175653698	175653676	175750501	175750479	175750669	175750647	175751257	175751235	175880162	175880140	175880750	175880728	175977906	175977884	175978074	175978052	175978662	175978640	176142089
chr2	TGACATGAGCACCACCCTTAGGG	31	150181677	150181655	150257435	150257413	150485173	150485195	174981093	174981115	175064721	175064743	175110207	175110229	175138692	175138714	175142123	175142145	175175944	175175966	175206972	175206994	175275012	175274990	175338324	175338346	175372382	175372360	175435889	175435911	175469931	175469909	175606231	175606253	175640279	175640257	175703778	175703800	175737830	175737808	175801150	175801172	175869190	175869168	175931180	175931202	175965243	175965221	176121804
chr2	AGAAGTGTAGGGGACAGAGCTGG	31	90621837	90621859	90621911	90621933	90621948	90621970	90621985	90622007	90622022	90622044	90622059	90622081	90622133	90622155	90622170	90622192	90622207	90622229	90622244	90622266	90622318	90622340	90622392	90622414	90622429	90622451	90622466	90622488	90622687	90622709	90622724	90622746	90622761	90622783	90622797	90622819	90622833	90622855	90622943	90622965	90622980	90623002	90623017	90623039	90623054	90623076	90623165
chr2	CCTCTGGTTCTCATCCTGCCAAG	31	174980645	174980667	175109752	175109774	175136656	175136678	175138404	175138426	175201267	175201289	175279009	175278987	175334362	175334384	175376170	175376148	175431919	175431941	175473722	175473700	175602440	175602462	175644241	175644219	175699990	175700012	175741800	175741778	175797153	175797175	175874895	175874873	175927392	175927414	175969205	175969183	176121349	176121371	176149562	176149584	176230440	176230418	176231968	176231946	176282357	176282379	176427540
chr2	GGAGTTACCAAACTGTCCACAGG	31	175065055	175065077	175081404	175081382	175137681	175137703	175202076	175202098	175203596	175203618	175333639	175333661	175335159	175335181	175375373	175375351	175431196	175431218	175432716	175432738	175472925	175472903	175603237	175603259	175643444	175643422	175644964	175644942	175700787	175700809	175741003	175740981	175742523	175742501	175872566	175872544	175874086	175874064	175928189	175928211	175968408	175968386	175969928	175969906	176148841	176148863	176150360
chr2	TGCTGCTGTCTGTCTGACCATGG	31	173098830	173098852	173098921	173098943	173099004	173099026	173099054	173099076	173099079	173099101	173099104	173099126	173099162	173099184	173099212	173099234	173099237	173099259	173099295	173099317	173099378	173099400	173099428	173099450	173099453	173099475	173099478	173099500	173099532	173099554	173099582	173099604	173099802	173099824	173099893	173099915	173099943	173099965	173099968	173099990	173099993	173100015	173100051	173100073	173100101	173100123	173100238
chr2	GAAGTGTAGGGGACAGAGCTGGG	31	90621838	90621860	90621912	90621934	90621949	90621971	90621986	90622008	90622023	90622045	90622060	90622082	90622134	90622156	90622171	90622193	90622208	90622230	90622245	90622267	90622319	90622341	90622393	90622415	90622430	90622452	90622467	90622489	90622688	90622710	90622725	90622747	90622762	90622784	90622798	90622820	90622834	90622856	90622944	90622966	90622981	90623003	90623018	90623040	90623055	90623077	90623166
chr2	GTTACCAAACTGTCCACAGGTGG	30	175081401	175081379	175137684	175137706	175202079	175202101	175203599	175203621	175333642	175333664	175335162	175335184	175375370	175375348	175431199	175431221	175432719	175432741	175472922	175472900	175603240	175603262	175643441	175643419	175644961	175644939	175700790	175700812	175741000	175740978	175742520	175742498	175872563	175872541	175874083	175874061	175928192	175928214	175968405	175968383	175969925	175969903	176148844	176148866	176150363	176150385	176229639
chr2	AAAAGGCAATACTTAGGGCCTGG	30	174964296	174964318	175022676	175022654	175058145	175058123	175093033	175093055	175191668	175191646	175235957	175235979	175292324	175292346	175321496	175321474	175389896	175389918	175419053	175419031	175487480	175487502	175657107	175657129	175686264	175686242	175754666	175754688	175783838	175783816	175840205	175840183	175884494	175884516	175913666	175913644	175982071	175982093	176104232	176104254	176138344	176138322	176196389	176196367	176305871	176305893	176440855
chr2	CCATCCTCCATCCTCCATCTCCA	30	172204449	172204471	172204495	172204517	172204583	172204605	172204654	172204676	172204687	172204709	172204779	172204801	172204819	172204841	172204859	172204881	172204892	172204914	172204957	172204979	172204997	172205019	172205037	172205059	172205083	172205105	172205129	172205151	172205162	172205184	172205242	172205264	172205288	172205310	172205334	172205356	172205354	172205376	172205374	172205396	172205432	172205454	172205465	172205487	172205525	172205547	172205623
chr2	CCAGGAGCCTTTCTATAGCCAGG	30	112603590	112603612	112603608	112603630	112603626	112603648	112603644	112603666	112603662	112603684	112603680	112603702	112603698	112603720	112603806	112603828	112603935	112603957	112603953	112603975	112604007	112604029	112604025	112604047	112604043	112604065	112604097	112604119	112604115	112604137	112604169	112604191	112604187	112604209	112604205	112604227	112604259	112604281	112604277	112604299	112604295	112604317	112604313	112604335	112604367	112604389	112604385
chr2	CCAGCCTTGGGGTCCTCTGCCTG	30	173752117	173752139	173752318	173752340	173752352	173752374	173752386	173752408	173752588	173752610	173752622	173752644	173752656	173752678	173752891	173752913	173752925	173752947	173752959	173752981	173753027	173753049	173753163	173753185	173753197	173753219	173753231	173753253	173753262	173753284	173753293	173753315	173753563	173753585	173753597	173753619	173753631	173753653	173753800	173753822	173754330	173754352	173754485	173754507	173754689	173754711	173754755
chr2	TGTAGGGGACAGAGCTGGGGTGG	30	90621842	90621864	90621916	90621938	90621953	90621975	90621990	90622012	90622027	90622049	90622064	90622086	90622138	90622160	90622175	90622197	90622212	90622234	90622249	90622271	90622323	90622345	90622397	90622419	90622434	90622456	90622471	90622493	90622692	90622714	90622729	90622751	90622802	90622824	90622838	90622860	90622948	90622970	90622985	90623007	90623022	90623044	90623059	90623081	90623170	90623192	90623207
chr2	CCACACTCTGACCCACAGTCCAT	30	175015261	175015239	175036687	175036665	175085148	175085126	175107611	175107633	175134689	175134711	175173159	175173181	175232633	175232655	175281937	175281915	175328964	175328986	175379095	175379073	175426521	175426543	175476651	175476629	175599511	175599533	175649639	175649617	175697065	175697087	175747198	175747176	175794225	175794247	175843529	175843507	175924467	175924489	175974603	175974581	176096096	176096074	176119202	176119224	176146063	176146085	176199714
chr2	CTGACCACCTGTGGACAGTTTGG	30	175081375	175081397	175137710	175137688	175202105	175202083	175203625	175203603	175333668	175333646	175335188	175335166	175375344	175375366	175431225	175431203	175432745	175432723	175472896	175472918	175603266	175603244	175643415	175643437	175644935	175644957	175700816	175700794	175740974	175740996	175742494	175742516	175872537	175872559	175874057	175874079	175928218	175928196	175968379	175968401	175969899	175969921	176148870	176148848	176150389	176150367	176229613
chr2	GTAGGGGACAGAGCTGGGGTGGG	30	90621843	90621865	90621917	90621939	90621954	90621976	90621991	90622013	90622028	90622050	90622065	90622087	90622139	90622161	90622176	90622198	90622213	90622235	90622250	90622272	90622324	90622346	90622398	90622420	90622435	90622457	90622472	90622494	90622693	90622715	90622730	90622752	90622803	90622825	90622839	90622861	90622949	90622971	90622986	90623008	90623023	90623045	90623060	90623082	90623171	90623193	90623208
chr2	CCAGAGAAAGTATGTTACATTAT	30	175016944	175016922	175063673	175063695	175086826	175086804	175105964	175105986	175133002	175133024	175171669	175171691	175197618	175197640	175283617	175283595	175327279	175327301	175380767	175380745	175424836	175424858	175478319	175478297	175651324	175651302	175695393	175695415	175748883	175748861	175792545	175792567	175878544	175878522	175922795	175922817	175976288	175976266	176097775	176097753	176117556	176117578	176144377	176144399	176235638	176235616	176319188
chr2	CCAACAGAACCACACTCTGACCC	30	175015270	175015248	175085157	175085135	175107602	175107624	175134680	175134702	175173150	175173172	175199289	175199311	175232624	175232646	175281946	175281924	175328955	175328977	175379104	175379082	175426512	175426534	175476660	175476638	175599502	175599524	175649648	175649626	175697056	175697078	175747207	175747185	175794216	175794238	175843538	175843516	175876873	175876851	175924458	175924480	175974612	175974590	176096105	176096083	176119193	176119215	176199723
chr2	CCACCTGTGGACAGTTTGGTAAC	30	175081379	175081401	175137706	175137684	175202101	175202079	175203621	175203599	175333664	175333642	175335184	175335162	175375348	175375370	175431221	175431199	175432741	175432719	175472900	175472922	175603262	175603240	175643419	175643441	175644939	175644961	175700812	175700790	175740978	175741000	175742498	175742520	175872541	175872563	175874061	175874083	175928214	175928192	175968383	175968405	175969903	175969925	176148866	176148844	176150385	176150363	176229617
chr2	CCTGTGGACAGTTTGGTAACTCC	30	175065077	175065055	175081382	175081404	175137703	175137681	175202098	175202076	175203618	175203596	175333661	175333639	175335181	175335159	175375351	175375373	175431218	175431196	175432738	175432716	175472903	175472925	175603259	175603237	175643422	175643444	175644942	175644964	175700809	175700787	175740981	175741003	175742501	175742523	175872544	175872566	175874064	175874086	175928211	175928189	175968386	175968408	175969906	175969928	176148863	176148841	176150382
chr2	CCTCTTCCAGCCTTGGGGTCCTC	30	173752312	173752334	173752346	173752368	173752380	173752402	173752582	173752604	173752616	173752638	173752650	173752672	173752885	173752907	173752919	173752941	173752953	173752975	173753021	173753043	173753157	173753179	173753225	173753247	173753256	173753278	173753287	173753309	173753557	173753579	173753591	173753613	173753625	173753647	173753794	173753816	173753925	173753947	173754324	173754346	173754479	173754501	173754683	173754705	173754749	173754771	173754783
chr2	CCATTCCCAGGCACAGAACCTCC	30	34050081	34050103	34050125	34050147	34050169	34050191	34050191	34050213	34050257	34050279	34050279	34050301	34050323	34050345	34050389	34050411	34050433	34050455	34050455	34050477	34050499	34050521	34050675	34050697	34050741	34050763	34050785	34050807	34050807	34050829	34050829	34050851	34050851	34050873	34050895	34050917	34050917	34050939	34050961	34050983	34051005	34051027	34051049	34051071	34051093	34051115	34051137
chr2	AGGTCATGTGCAGCCCTGAGAGG	30	166830765	166830787	166830805	166830827	166830845	166830867	166830865	166830887	166830885	166830907	166830905	166830927	166830945	166830967	166830985	166831007	166831005	166831027	166831025	166831047	166831045	166831067	166831065	166831087	166831085	166831107	166831105	166831127	166831125	166831147	166831145	166831167	166831165	166831187	166831185	166831207	166831205	166831227	166831265	166831287	166831305	166831327	166831345	166831367	166831365	166831387	166831465
chr2	TATGTGTTCGTTTATGTTTTTGG	30	175018427	175018405	175018931	175018909	175061653	175061675	175131249	175131271	175195363	175195385	175325444	175325466	175325612	175325634	175423001	175423023	175423169	175423191	175652991	175652969	175653159	175653137	175750550	175750528	175750718	175750696	175880799	175880777	175977955	175977933	175978123	175978101	176142040	176142062	176142712	176142734	176237387	176237365	176242383	176242361	176473979	176474001	176474147	176474169	176623543	176623565	176623711
chr2	CCAAACTGTCCACAGGTGGTCAG	30	175081397	175081375	175137688	175137710	175202083	175202105	175203603	175203625	175333646	175333668	175335166	175335188	175375366	175375344	175431203	175431225	175432723	175432745	175472918	175472896	175603244	175603266	175643437	175643415	175644957	175644935	175700794	175700816	175740996	175740974	175742516	175742494	175872559	175872537	175874079	175874057	175928196	175928218	175968401	175968379	175969921	175969899	176148848	176148870	176150367	176150389	176229635
chr2	AAGTGTAGGGGACAGAGCTGGGG	30	90621839	90621861	90621913	90621935	90621950	90621972	90621987	90622009	90622024	90622046	90622061	90622083	90622135	90622157	90622172	90622194	90622209	90622231	90622246	90622268	90622320	90622342	90622394	90622416	90622431	90622453	90622468	90622490	90622689	90622711	90622726	90622748	90622799	90622821	90622835	90622857	90622945	90622967	90622982	90623004	90623019	90623041	90623056	90623078	90623167	90623189	90623204
chr2	TCCAGGGTTCTCGCCCTCCAGGG	29	180064866	180064888	180064930	180064952	180065082	180065104	180065098	180065120	180065274	180065296	180065338	180065360	180065410	180065432	180065458	180065480	180065570	180065592	180065586	180065608	180065634	180065656	180065666	180065688	180065698	180065720	180065714	180065736	180065872	180065894	180066152	180066174	180066184	180066206	180066344	180066366	180066440	180066462	180066504	180066526	180066536	180066558	180066600	180066622	180066632	180066654	180066792
chr2	CAGCCTTGGGGTCCTCTGCCTGG	29	173752319	173752341	173752353	173752375	173752387	173752409	173752589	173752611	173752623	173752645	173752657	173752679	173752892	173752914	173752926	173752948	173752960	173752982	173753028	173753050	173753164	173753186	173753198	173753220	173753232	173753254	173753263	173753285	173753294	173753316	173753564	173753586	173753598	173753620	173753632	173753654	173753801	173753823	173754331	173754353	173754486	173754508	173754690	173754712	173754756	173754778	173754790
chr2	CCAGGGTTCTCGCCCTCCAGGGT	29	180064867	180064889	180064931	180064953	180065083	180065105	180065099	180065121	180065275	180065297	180065339	180065361	180065411	180065433	180065459	180065481	180065571	180065593	180065587	180065609	180065635	180065657	180065667	180065689	180065699	180065721	180065715	180065737	180065873	180065895	180066153	180066175	180066185	180066207	180066345	180066367	180066441	180066463	180066505	180066527	180066537	180066559	180066601	180066623	180066633	180066655	180066793
chr2	CCAGAGGAACAGCTTACTGTGTA	29	174980651	174980629	175005117	175005139	175082201	175082223	175109758	175109736	175136662	175136640	175138410	175138388	175175495	175175473	175201273	175201251	175202805	175202783	175279003	175279025	175334368	175334346	175376164	175376186	175431925	175431903	175473716	175473738	175602446	175602424	175644235	175644257	175699996	175699974	175741794	175741816	175797159	175797137	175873357	175873379	175874889	175874911	175927398	175927376	175969199	175969221	176149568
chr2	CCAATGTGGTAAAGCCTTTGCAG	29	175061460	175061438	175088929	175088951	175170166	175170144	175195253	175195231	175195589	175195567	175195673	175195651	175195757	175195735	175229513	175229491	175325082	175325060	175383628	175383650	175422639	175422617	175481263	175481285	175653521	175653543	175692532	175692510	175751080	175751102	175846649	175846671	175880405	175880427	175880489	175880511	175880573	175880595	175880909	175880931	175919934	175919912	175978485	175978507	176100132	176100154	176141846
chr2	CCATGGTGTGCTGCTGTCTGTCT	28	173099046	173099068	173099071	173099093	173099096	173099118	173099204	173099226	173099229	173099251	173099420	173099442	173099445	173099467	173099470	173099492	173099574	173099596	173099599	173099621	173099682	173099704	173099765	173099787	173099819	173099841	173099935	173099957	173099960	173099982	173099985	173100007	173100093	173100115	173100118	173100140	173100201	173100223	173100255	173100277	173100371	173100393	173100396	173100418	173100421	173100443	173100529
chr2	CCTCTAATAGCATCCCATGTGCC	28	144685937	144685959	144686002	144686024	144686024	144686046	144686046	144686068	144686110	144686132	144686132	144686154	144686154	144686176	144686241	144686263	144686393	144686415	144686415	144686437	144686479	144686501	144686587	144686609	144686674	144686696	144686696	144686718	144686718	144686740	144686803	144686825	144686889	144686911	144686976	144686998	144686998	144687020	144687020	144687042	144687105	144687127	144687191	144687213	144687213	144687235	144687421
chr2	CCATCTCCATCCTCCATCCTCCA	28	172204422	172204444	172204489	172204511	172204509	172204531	172204570	172204592	172204648	172204670	172204681	172204703	172204766	172204788	172204846	172204868	172204879	172204901	172204951	172204973	172205024	172205046	172205070	172205092	172205123	172205145	172205156	172205178	172205229	172205251	172205275	172205297	172205328	172205350	172205348	172205370	172205368	172205390	172205426	172205448	172205459	172205481	172205519	172205541	172205617	172205639	172205650
chr2	TCTCCCATCCAGTGATACCCAGG	28	171249091	171249113	171249172	171249194	171249253	171249275	171249334	171249356	171249415	171249437	171249496	171249518	171249577	171249599	171249658	171249680	171249739	171249761	171249820	171249842	171249901	171249923	171249982	171250004	171250063	171250085	171250144	171250166	171250225	171250247	171250306	171250328	171250387	171250409	171250468	171250490	171250549	171250571	171250630	171250652	171250711	171250733	171250792	171250814	171250873	171250895	171250954
chr2	CTCCCATCCAGTGATACCCAGGG	28	171249092	171249114	171249173	171249195	171249254	171249276	171249335	171249357	171249416	171249438	171249497	171249519	171249578	171249600	171249659	171249681	171249740	171249762	171249821	171249843	171249902	171249924	171249983	171250005	171250064	171250086	171250145	171250167	171250226	171250248	171250307	171250329	171250388	171250410	171250469	171250491	171250550	171250572	171250631	171250653	171250712	171250734	171250793	171250815	171250874	171250896	171250955
chr2	CACAGTGTGTGTACACTGGAAGG	28	125058650	125058672	125058715	125058737	125059108	125059130	125059242	125059264	125059342	125059364	125059376	125059398	125059442	125059464	125059508	125059530	125059637	125059659	125059705	125059727	125059738	125059760	125059836	125059858	125059870	125059892	125059967	125059989	125060135	125060157	125060298	125060320	125060400	125060422	125060433	125060455	125060532	125060554	125060693	125060715	125060727	125060749	125060828	125060850	125060862	125060884	125061030
chr2	TTTATCCAGTCTTTCACAGTTGG	28	175016522	175016500	175086393	175086371	175106381	175106403	175133433	175133455	175198044	175198066	175231404	175231426	175283190	175283168	175327709	175327731	175425266	175425288	175477891	175477869	175650894	175650872	175748453	175748431	175792972	175792994	175844758	175844736	175878118	175878096	175975858	175975836	176097342	176097320	176117972	176117994	176144808	176144830	176200942	176200920	176235208	176235186	176298724	176298702	176319604	176319626	176431721
chr2	CCTATGAATGTAACCAATGTGGA	28	175018356	175018378	175061724	175061702	175131152	175131130	175131404	175131382	175195434	175195412	175196022	175196000	175324927	175324905	175325515	175325493	175325683	175325661	175422484	175422462	175423072	175423050	175423240	175423218	175652920	175652942	175653088	175653110	175653676	175653698	175750479	175750501	175750647	175750669	175751235	175751257	175880140	175880162	175880728	175880750	175977884	175977906	175978052	175978074	175978640	175978662	176142111
chr2	CCTTGGGGTCCTCTGCCTGGCCC	28	173752322	173752344	173752356	173752378	173752390	173752412	173752592	173752614	173752626	173752648	173752660	173752682	173752895	173752917	173752929	173752951	173752963	173752985	173753031	173753053	173753167	173753189	173753201	173753223	173753235	173753257	173753266	173753288	173753297	173753319	173753567	173753589	173753601	173753623	173753635	173753657	173753804	173753826	173754334	173754356	173754489	173754511	173754693	173754715	173754759	173754781	173754793
chr2	CCGAATACATAAGCGAACACATA	28	175018489	175018511	175130515	175130493	175130767	175130745	175131187	175131165	175131355	175131333	175170046	175170024	175195469	175195447	175195889	175195867	175228974	175228952	175325130	175325108	175325550	175325528	175422687	175422665	175423107	175423085	175653053	175653075	175653473	175653495	175750612	175750634	175751032	175751054	175847188	175847210	175880273	175880295	175880693	175880715	175978017	175978039	175978437	175978459	176141726	176141704	176142146
chr2	CCAATAATGTAACATACTTTCTC	28	175016919	175016941	175063698	175063676	175086801	175086823	175105989	175105967	175133027	175133005	175197643	175197621	175231009	175230987	175283592	175283614	175327304	175327282	175380742	175380764	175424861	175424839	175478294	175478316	175651299	175651321	175695418	175695396	175748858	175748880	175792570	175792548	175845153	175845175	175878519	175878541	175922820	175922798	175976263	175976285	176097750	176097772	176117581	176117559	176144402	176144380	176201336
chr2	GTGTGTGTACACTGGAAGGCTGG	27	125058654	125058676	125058719	125058741	125059112	125059134	125059246	125059268	125059346	125059368	125059380	125059402	125059446	125059468	125059512	125059534	125059641	125059663	125059709	125059731	125059742	125059764	125059840	125059862	125059971	125059993	125060139	125060161	125060302	125060324	125060404	125060426	125060437	125060459	125060697	125060719	125060731	125060753	125060832	125060854	125060866	125060888	125060967	125060989	125061034	125061056	125061102
chr2	TTTGTTTTGTGGCTTCAGGCTGG	27	175012883	175012861	175137755	175137777	175202150	175202172	175203669	175203691	175333713	175333735	175335232	175335254	175431270	175431292	175432789	175432811	175643371	175643349	175644890	175644868	175740930	175740908	175742449	175742427	175872493	175872471	175874012	175873990	175968335	175968313	175969854	175969832	176150433	176150455	176231086	176231064	176482248	176482270	176483767	176483789	176631812	176631834	176633331	176633353	176711325	176711303	176712845
chr2	TCTAACCTCCCTGGGTTACAGGG	27	175035506	175035528	175083953	175083975	175108805	175108783	175200469	175200447	175280752	175280774	175332034	175332012	175377910	175377932	175429591	175429569	175475466	175475488	175600696	175600674	175646569	175646591	175698250	175698228	175744128	175744150	175795410	175795388	175875693	175875715	175925652	175925630	175971533	175971555	176094911	176094933	176120396	176120374	176147235	176147213	176232770	176232792	176295931	176295953	176429283	176429305	176480569
chr2	TGTGGCTTCAGGCTGGGTTCAGG	27	175012876	175012854	175081324	175081302	175137762	175137784	175202157	175202179	175203676	175203698	175333720	175333742	175335239	175335261	175431277	175431299	175432796	175432818	175643364	175643342	175644883	175644861	175740923	175740901	175742442	175742420	175872486	175872464	175874005	175873983	175968328	175968306	175969847	175969825	176150440	176150462	176229562	176229540	176231079	176231057	176293303	176293281	176482255	176482277	176483774	176483796	176631819
chr2	AGCTTACTGTGTACACTGTCAGG	27	174980641	174980619	175005127	175005149	175082211	175082233	175109748	175109726	175136652	175136630	175138400	175138378	175175485	175175463	175202795	175202773	175279013	175279035	175334358	175334336	175431915	175431893	175473726	175473748	175602436	175602414	175644245	175644267	175741804	175741826	175797149	175797127	175873367	175873389	175969209	175969231	176149558	176149536	176230444	176230466	176231972	176231994	176282353	176282331	176294188	176294210	176427544
chr2	CCATGGCATGCTGCTGTCTGTCT	27	173098847	173098869	173098880	173098902	173098913	173098935	173098996	173099018	173099121	173099143	173099154	173099176	173099254	173099276	173099287	173099309	173099370	173099392	173099495	173099517	173099524	173099546	173099632	173099654	173099715	173099737	173099794	173099816	173099852	173099874	173099885	173099907	173100010	173100032	173100043	173100065	173100151	173100173	173100230	173100252	173100288	173100310	173100321	173100343	173100446	173100468	173100479
chr2	AGCCAATCAGAACCTCCACATGG	27	175138678	175138656	175203236	175203214	175275026	175275048	175334800	175334778	175338310	175338288	175372396	175372418	175432357	175432335	175435875	175435853	175469945	175469967	175606217	175606195	175640293	175640315	175643803	175643825	175703764	175703742	175737844	175737866	175741362	175741384	175801136	175801114	175872926	175872948	175931166	175931144	175965257	175965279	175968767	175968789	176150000	176149978	176153509	176153487	176226509	176226531	176230002
chr2	CCTCCATCTCCATCCTCCATCCT	27	172204419	172204441	172204486	172204508	172204506	172204528	172204567	172204589	172204645	172204667	172204763	172204785	172204843	172204865	172204948	172204970	172204968	172204990	172205021	172205043	172205067	172205089	172205120	172205142	172205153	172205175	172205226	172205248	172205272	172205294	172205325	172205347	172205345	172205367	172205365	172205387	172205423	172205445	172205456	172205478	172205516	172205538	172205614	172205636	172205647	172205669	172205667
chr2	CCAACTGTGAAAGACTGGATAAA	27	175016500	175016522	175086371	175086393	175106403	175106381	175133455	175133433	175198066	175198044	175231426	175231404	175283168	175283190	175327731	175327709	175425288	175425266	175477869	175477891	175650872	175650894	175748431	175748453	175792994	175792972	175844736	175844758	175878096	175878118	175975836	175975858	176097320	176097342	176117994	176117972	176144830	176144808	176200920	176200942	176235186	176235208	176298702	176298724	176319626	176319604	176431699
chr2	GTTAGACAACACTCATTCCCTGG	27	175035511	175035489	175083958	175083936	175108800	175108822	175135849	175135871	175200464	175200486	175280757	175280735	175332029	175332051	175377915	175377893	175429586	175429608	175475471	175475449	175600691	175600713	175646574	175646552	175698245	175698267	175744133	175744111	175795405	175795427	175875698	175875676	175925647	175925669	175971538	175971516	176094916	176094894	176120391	176120413	176147230	176147252	176232775	176232753	176295936	176295914	176429288
chr2	TAGGGGACAGAGCTGGGGTGGGG	27	90621844	90621866	90621918	90621940	90621955	90621977	90621992	90622014	90622066	90622088	90622140	90622162	90622177	90622199	90622214	90622236	90622251	90622273	90622325	90622347	90622399	90622421	90622436	90622458	90622473	90622495	90622694	90622716	90622731	90622753	90622840	90622862	90622987	90623009	90623024	90623046	90623061	90623083	90623172	90623194	90623209	90623231	90623246	90623268	90623320	90623342	90623357
chr2	CTGCAAAGGCTTTACCACATTGG	27	175061438	175061460	175088951	175088929	175170144	175170166	175195231	175195253	175195567	175195589	175195651	175195673	175195735	175195757	175229491	175229513	175325060	175325082	175383650	175383628	175422617	175422639	175481285	175481263	175653543	175653521	175692510	175692532	175751102	175751080	175846671	175846649	175880427	175880405	175880511	175880489	175880595	175880573	175880931	175880909	175919912	175919934	175978507	175978485	176100154	176100132	176141824
chr2	GTGTTCGTTTATGTTTTTGGAGG	27	175018424	175018402	175018928	175018906	175061656	175061678	175131252	175131274	175195030	175195052	175195366	175195388	175325447	175325469	175423004	175423026	175653156	175653134	175750715	175750693	175880796	175880774	175881132	175881110	175978120	175978098	176142043	176142065	176142715	176142737	176237384	176237362	176242380	176242358	176473982	176474004	176623546	176623568	176721109	176721087	176809343	176809321	176810099	176810077	176811107	176811085	176911998
chr2	CCAGCTTCAAAGTTGGTCAGTGA	27	175035600	175035578	175084047	175084025	175108711	175108733	175135760	175135782	175174450	175174472	175200375	175200397	175280846	175280824	175331940	175331962	175378004	175377982	175429497	175429519	175475560	175475538	175600602	175600624	175646663	175646641	175698156	175698178	175744222	175744200	175795316	175795338	175875787	175875765	175925558	175925580	175971627	175971605	176095005	176094983	176120302	176120324	176147141	176147163	176232864	176232842	176296025
chr2	AGTAGTTAACAAAGCACTTAGGG	27	174980291	174980269	175082562	175082584	175109397	175109375	175138050	175138028	175202445	175202423	175279364	175279386	175334008	175333986	175376524	175376546	175431565	175431543	175474077	175474099	175602085	175602063	175644595	175644617	175699636	175699614	175742154	175742176	175796798	175796776	175873717	175873739	175927038	175927016	175969559	175969581	176093519	176093541	176120996	176120974	176149210	176149188	176230794	176230816	176282002	176281980	176294539
chr2	CCAGGGAGGTTAGACAACACTCA	27	175035519	175035497	175083966	175083944	175108792	175108814	175200456	175200478	175280765	175280743	175332021	175332043	175377923	175377901	175429578	175429600	175475479	175475457	175600683	175600705	175646582	175646560	175698237	175698259	175744141	175744119	175795397	175795419	175875706	175875684	175925639	175925661	175971546	175971524	176094924	176094902	176120383	176120405	176147222	176147244	176232783	176232761	176295944	176295922	176429296	176429274	176480556
chr2	ATGGACTGTGGGTCAGAGTGTGG	27	175015239	175015261	175036665	175036687	175085126	175085148	175107633	175107611	175134711	175134689	175173181	175173159	175232655	175232633	175281915	175281937	175328986	175328964	175379073	175379095	175426543	175426521	175476629	175476651	175599533	175599511	175649617	175649639	175697087	175697065	175747176	175747198	175794247	175794225	175843507	175843529	175924489	175924467	175974581	175974603	176096074	176096096	176119224	176119202	176146085	176146063	176199692
chr2	GTCTAACCTCCCTGGGTTACAGG	27	175035505	175035527	175083952	175083974	175108806	175108784	175200470	175200448	175280751	175280773	175332035	175332013	175377909	175377931	175429592	175429570	175475465	175475487	175600697	175600675	175646568	175646590	175698251	175698229	175744127	175744149	175795411	175795389	175875692	175875714	175925653	175925631	175971532	175971554	176094910	176094932	176120397	176120375	176147236	176147214	176232769	176232791	176295930	176295952	176429282	176429304	176480570
chr2	TTAAGTAAATAAATGATCTCTGG	27	175016488	175016466	175086359	175086337	175133467	175133489	175198078	175198100	175231438	175231460	175283156	175283134	175327743	175327765	175380305	175380283	175425300	175425322	175477857	175477835	175650860	175650838	175695855	175695877	175748419	175748397	175793006	175793028	175844724	175844702	175878084	175878062	175923257	175923279	175975824	175975802	176144842	176144864	176200908	176200886	176235175	176235153	176298690	176298668	176431687	176431665	176476278
chr2	TAAGTAAATAAATGATCTCTGGG	27	175016487	175016465	175086358	175086336	175133468	175133490	175198079	175198101	175231439	175231461	175283155	175283133	175327744	175327766	175380304	175380282	175425301	175425323	175477856	175477834	175650859	175650837	175695856	175695878	175748418	175748396	175793007	175793029	175844723	175844701	175878083	175878061	175923258	175923280	175975823	175975801	176144843	176144865	176200907	176200885	176235174	176235152	176298689	176298667	176431686	176431664	176476279
chr2	CCACAGAGATGTCTGCCAAACAC	26	171249064	171249086	171249145	171249167	171249226	171249248	171249307	171249329	171249388	171249410	171249469	171249491	171249550	171249572	171249631	171249653	171249712	171249734	171249793	171249815	171249955	171249977	171250036	171250058	171250117	171250139	171250198	171250220	171250279	171250301	171250441	171250463	171250522	171250544	171250603	171250625	171250684	171250706	171250765	171250787	171250846	171250868	171250927	171250949	171251008	171251030	171251089
chr2	CCAGTCTTTCACAGTTGGACAAC	26	175016517	175016495	175086388	175086366	175106386	175106408	175133438	175133460	175198049	175198071	175231409	175231431	175283185	175283163	175327714	175327736	175425271	175425293	175477886	175477864	175650889	175650867	175748448	175748426	175792977	175792999	175844753	175844731	175878113	175878091	175975853	175975831	176097337	176097315	176117977	176117999	176144813	176144835	176200937	176200915	176235203	176235181	176298719	176298697	176319609	176319631	176431716
chr2	TGAGTGTTGTCTAACCTCCCTGG	26	175035497	175035519	175083944	175083966	175108814	175108792	175200478	175200456	175280743	175280765	175332043	175332021	175377901	175377923	175429600	175429578	175475457	175475479	175600705	175600683	175646560	175646582	175698259	175698237	175744119	175744141	175795419	175795397	175875684	175875706	175925661	175925639	175971524	175971546	176094902	176094924	176120405	176120383	176147244	176147222	176232761	176232783	176295922	176295944	176429274	176429296	176480578
chr2	CCCTAAGGGTGGTGCTCATGTCA	26	150181655	150181677	150257413	150257435	150485195	150485173	174981115	174981093	175064743	175064721	175110229	175110207	175138714	175138692	175142145	175142123	175175966	175175944	175206994	175206972	175274990	175275012	175338346	175338324	175372360	175372382	175435911	175435889	175469909	175469931	175606253	175606231	175640257	175640279	175703800	175703778	175737808	175737830	175801172	175801150	175869168	175869190	175931202	175931180	175965221	175965243	176121826
chr2	TTGCAAAGGCTTTTCCACATTGG	26	175061689	175061711	175131117	175131139	175131369	175131391	175195399	175195421	175195987	175196009	175325480	175325502	175325648	175325670	175423037	175423059	175423205	175423227	175652955	175652933	175653123	175653101	175750514	175750492	175750682	175750660	175880175	175880153	175880763	175880741	175977919	175977897	175978087	175978065	176142076	176142098	176142244	176142266	176142748	176142770	176242347	176242325	176474015	176474037	176474183	176474205	176623579
chr2	CCAAGTGGAAATGAAGAGAACTA	26	174994696	174994674	175098320	175098342	175181368	175181346	175221424	175221402	175297614	175297636	175311451	175311429	175395186	175395208	175409006	175408984	175492766	175492788	175667154	175667176	175680974	175680952	175764711	175764733	175778548	175778526	175854738	175854760	175894539	175894561	175908376	175908354	175992371	175992393	176109515	176109537	176128272	176128250	176211256	176211278	176311154	176311176	176446145	176446167	176459986	176459964	176543728
chr2	CCTGCTACCATGACCACACCTGC	26	169617718	169617740	169617772	169617794	169617826	169617848	169617880	169617902	169617934	169617956	169617952	169617974	169617988	169618010	169618042	169618064	169618096	169618118	169618114	169618136	169618168	169618190	169618186	169618208	169618222	169618244	169618276	169618298	169618294	169618316	169618330	169618352	169618348	169618370	169618366	169618388	169618384	169618406	169618420	169618442	169618456	169618478	169618492	169618514	169618528	169618550	169618546
chr2	ATGCTAGGACACTGCTTGTGTGG	26	4744691	4744713	4744795	4744817	4744847	4744869	4744951	4744973	4745003	4745025	4745055	4745077	4745107	4745129	4745159	4745181	4745211	4745233	4745263	4745285	4745315	4745337	4745367	4745389	4745471	4745493	4745523	4745545	4745575	4745597	4745627	4745649	4745679	4745701	4745731	4745753	4745783	4745805	4745835	4745857	4745939	4745961	4745991	4746013	4746043	4746065	4746095
chr2	CCCAGGGAGGTTAGACAACACTC	26	175035520	175035498	175083967	175083945	175108791	175108813	175200455	175200477	175280766	175280744	175332020	175332042	175377924	175377902	175429577	175429599	175475480	175475458	175600682	175600704	175646583	175646561	175698236	175698258	175744142	175744120	175795396	175795418	175875707	175875685	175925638	175925660	175971547	175971525	176094925	176094903	176120382	176120404	176147221	176147243	176232784	176232762	176295945	176295923	176429297	176429275	176480555
chr2	TCACTGACCAACTTTGAAGCTGG	26	175035578	175035600	175084025	175084047	175108733	175108711	175135782	175135760	175174472	175174450	175200397	175200375	175280824	175280846	175331962	175331940	175377982	175378004	175429519	175429497	175475538	175475560	175600624	175600602	175646641	175646663	175698178	175698156	175744200	175744222	175795338	175795316	175875765	175875787	175925580	175925558	175971605	175971627	176094983	176095005	176120324	176120302	176147163	176147141	176232842	176232864	176296003
chr2	TGCTAGGACACTGCTTGTGTGGG	26	4744692	4744714	4744796	4744818	4744848	4744870	4744952	4744974	4745004	4745026	4745056	4745078	4745108	4745130	4745160	4745182	4745212	4745234	4745264	4745286	4745316	4745338	4745368	4745390	4745472	4745494	4745524	4745546	4745576	4745598	4745628	4745650	4745680	4745702	4745732	4745754	4745784	4745806	4745836	4745858	4745940	4745962	4745992	4746014	4746044	4746066	4746096
chr2	CCTTTGGTCTGTGACCTAGCTCT	26	174980580	174980602	175005188	175005166	175082272	175082250	175109687	175109709	175136591	175136613	175138339	175138361	175175426	175175448	175202734	175202756	175279074	175279052	175376234	175376212	175473787	175473765	175602375	175602397	175699926	175699948	175797088	175797110	175873428	175873406	175927328	175927350	176121286	176121308	176149497	176149519	176230505	176230483	176232033	176232011	176294249	176294227	176427605	176427583	176524776	176524754	176674324
chr2	GAGTGTTGTCTAACCTCCCTGGG	26	175035498	175035520	175083945	175083967	175108813	175108791	175200477	175200455	175280744	175280766	175332042	175332020	175377902	175377924	175429599	175429577	175475458	175475480	175600704	175600682	175646561	175646583	175698258	175698236	175744120	175744142	175795418	175795396	175875685	175875707	175925660	175925638	175971525	175971547	176094903	176094925	176120404	176120382	176147243	176147221	176232762	176232784	176295923	176295945	176429275	176429297	176480577
chr2	TCTTCCTCCTGGAATCAAGCTGG	26	175013013	175012991	175064999	175065021	175137625	175137647	175138898	175138920	175202020	175202042	175203540	175203562	175333583	175333605	175335103	175335125	175431140	175431162	175432660	175432682	175643500	175643478	175645020	175644998	175741059	175741037	175742579	175742557	175872622	175872600	175874142	175874120	175968464	175968442	175969984	175969962	176148785	176148807	176150304	176150326	176231216	176231194	176482118	176482140	176483638	176483660	176631682
chr2	CCAGGGAATGAGTGTTGTCTAAC	26	175035489	175035511	175083936	175083958	175108822	175108800	175135871	175135849	175200486	175200464	175280735	175280757	175332051	175332029	175377893	175377915	175429608	175429586	175475449	175475471	175600713	175600691	175646552	175646574	175698267	175698245	175744111	175744133	175795427	175795405	175875676	175875698	175925669	175925647	175971516	175971538	176094894	176094916	176120413	176120391	176147252	176147230	176232753	176232775	176295914	176295936	176429266
chr2	GGGTCAGAGTGTGGTTCTGTTGG	26	175015248	175015270	175085135	175085157	175107624	175107602	175134702	175134680	175173172	175173150	175199311	175199289	175232646	175232624	175281924	175281946	175328977	175328955	175379082	175379104	175426534	175426512	175476638	175476660	175599524	175599502	175649626	175649648	175697078	175697056	175747185	175747207	175794238	175794216	175843516	175843538	175876851	175876873	175924480	175924458	175974590	175974612	176096083	176096105	176119215	176119193	176199701
chr2	CCTGCACACGGCCATGCACACAG	26	49247668	49247690	49247694	49247716	49247720	49247742	49247746	49247768	49247798	49247820	49247824	49247846	49247850	49247872	49247876	49247898	49247902	49247924	49247928	49247950	49247954	49247976	49247980	49248002	49248006	49248028	49248032	49248054	49248084	49248106	49248110	49248132	49248150	49248172	49248190	49248212	49248242	49248264	49248268	49248290	49248308	49248330	49248348	49248370	49248400	49248422	49248426
chr2	GGTGGGTGGATAGGACAGATTGG	26	175015689	175015711	175085575	175085597	175107183	175107161	175134261	175134239	175198870	175198848	175282364	175282386	175328535	175328513	175379522	175379544	175426092	175426070	175477078	175477100	175650068	175650090	175696638	175696616	175747627	175747649	175793798	175793776	175877292	175877314	175924040	175924018	175975032	175975054	176096523	176096545	176118774	176118752	176145635	176145613	176234382	176234404	176297543	176297565	176430895	176430917	176477070
chr2	CCAGAATATTAGCAACTGAAGAG	26	175137713	175137735	175138986	175139008	175202108	175202130	175203628	175203650	175333671	175333693	175335191	175335213	175431228	175431250	175432748	175432770	175643412	175643390	175644932	175644910	175740971	175740949	175742491	175742469	175872534	175872512	175874054	175874032	175968376	175968354	175969896	175969874	176148873	176148895	176150392	176150414	176229610	176229588	176482206	176482228	176483726	176483748	176631770	176631792	176633290	176633312	176711366
chr2	CCTGCCAAGTGTATTTCCACACA	26	175136670	175136692	175138418	175138440	175201281	175201303	175202812	175202834	175332844	175332866	175334376	175334398	175430401	175430423	175431933	175431955	175644227	175644205	175645759	175645737	175741786	175741764	175743318	175743296	175873350	175873328	175874881	175874859	175969191	175969169	175970723	175970701	176148046	176148068	176149576	176149598	176481379	176481401	176482911	176482933	176630943	176630965	176632475	176632497	176712182	176712160	176713714
chr2	CCAAATCCATAAGCGAACACATA	26	175018657	175018679	175196057	175196035	175285424	175285446	175382576	175382598	175382660	175382682	175382744	175382766	175480211	175480233	175480295	175480317	175480379	175480401	175480463	175480485	175480715	175480737	175693416	175693394	175693500	175693478	175693584	175693562	175790738	175790716	175880105	175880127	175920818	175920796	175920902	175920880	175920986	175920964	176099416	176099438	176301054	176301076	176433955	176433977	176531118	176531140	176531202
chr2	CTTGGCAGGATGAGAACCAGAGG	26	174980667	174980645	175109774	175109752	175136678	175136656	175138426	175138404	175201289	175201267	175278987	175279009	175334384	175334362	175376148	175376170	175431941	175431919	175473700	175473722	175602462	175602440	175644219	175644241	175700012	175699990	175741778	175741800	175797175	175797153	175874873	175874895	175927414	175927392	175969183	175969205	176121371	176121349	176149584	176149562	176230418	176230440	176231946	176231968	176282379	176282357	176427518
chr2	CTCCAGGGTTCTCGCCCTCCAGG	26	180064865	180064887	180064929	180064951	180065081	180065103	180065097	180065119	180065337	180065359	180065409	180065431	180065457	180065479	180065569	180065591	180065585	180065607	180065633	180065655	180065665	180065687	180065697	180065719	180065713	180065735	180065871	180065893	180066151	180066173	180066183	180066205	180066343	180066365	180066439	180066461	180066535	180066557	180066599	180066621	180066631	180066653	180066791	180066813	180066887	180066909	180066983
chr2	CCTTCTTCCTCCTGGAATCAAGC	26	175013016	175012994	175064996	175065018	175137622	175137644	175138895	175138917	175202017	175202039	175203537	175203559	175333580	175333602	175335100	175335122	175431137	175431159	175432657	175432679	175643503	175643481	175645023	175645001	175741062	175741040	175742582	175742560	175872625	175872603	175874145	175874123	175968467	175968445	175969987	175969965	176148782	176148804	176150301	176150323	176231219	176231197	176482115	176482137	176483635	176483657	176631679
chr2	CCCTAAGTGCTTTGTTAACTACT	25	174980269	174980291	175082584	175082562	175109375	175109397	175138028	175138050	175202423	175202445	175279386	175279364	175333986	175334008	175376546	175376524	175431543	175431565	175474099	175474077	175602063	175602085	175644617	175644595	175699614	175699636	175742176	175742154	175796776	175796798	175873739	175873717	175927016	175927038	175969581	175969559	176093541	176093519	176120974	176120996	176149188	176149210	176230816	176230794	176281980	176282002	176294561
chr2	TTGTTTTGTGGCTTCAGGCTGGG	25	175012882	175012860	175137756	175137778	175202151	175202173	175203670	175203692	175333714	175333736	175335233	175335255	175431271	175431293	175432790	175432812	175643370	175643348	175644889	175644867	175740929	175740907	175742448	175742426	175872492	175872470	175874011	175873989	175968334	175968312	175969853	175969831	176150434	176150456	176231085	176231063	176482249	176482271	176483768	176483790	176631813	176631835	176633332	176633354	176711324	176711302	176712844
chr2	CCTCCAGGGTTCTGGCTCTCCAG	25	180064912	180064934	180065016	180065038	180065112	180065134	180065176	180065198	180065232	180065254	180065288	180065310	180065440	180065462	180065488	180065510	180065616	180065638	180065680	180065702	180065728	180065750	180066102	180066124	180066134	180066156	180066198	180066220	180066294	180066316	180066358	180066380	180066454	180066476	180066550	180066572	180066582	180066604	180066646	180066668	180066742	180066764	180066806	180066828	180066902	180066924	180066998
chr2	CCACCAAGCCATCTCCAGAGTCC	25	5541883	5541905	5541906	5541928	5541929	5541951	5541952	5541974	5541975	5541997	5542021	5542043	5542044	5542066	5542067	5542089	5542090	5542112	5542113	5542135	5542136	5542158	5542159	5542181	5542182	5542204	5542205	5542227	5542228	5542250	5542274	5542296	5542297	5542319	5542389	5542411	5542412	5542434	5542435	5542457	5542458	5542480	5542504	5542526	5542527	5542549	5542550
chr2	CCCTCCAGGGTTCTGGCTCTCCA	25	180064911	180064933	180065015	180065037	180065111	180065133	180065175	180065197	180065231	180065253	180065287	180065309	180065439	180065461	180065487	180065509	180065615	180065637	180065679	180065701	180065727	180065749	180066101	180066123	180066133	180066155	180066197	180066219	180066293	180066315	180066357	180066379	180066453	180066475	180066549	180066571	180066581	180066603	180066645	180066667	180066741	180066763	180066805	180066827	180066901	180066923	180066997
chr2	CCCCACCAAGCCATCTCCAGAGT	25	5541881	5541903	5541904	5541926	5541927	5541949	5541950	5541972	5541973	5541995	5542019	5542041	5542042	5542064	5542065	5542087	5542088	5542110	5542111	5542133	5542134	5542156	5542157	5542179	5542180	5542202	5542203	5542225	5542226	5542248	5542272	5542294	5542295	5542317	5542387	5542409	5542410	5542432	5542433	5542455	5542456	5542478	5542502	5542524	5542525	5542547	5542548
chr2	CAGAGATGTCTGCCAAACACTGG	25	171249067	171249089	171249148	171249170	171249229	171249251	171249310	171249332	171249391	171249413	171249472	171249494	171249553	171249575	171249634	171249656	171249715	171249737	171249796	171249818	171249958	171249980	171250039	171250061	171250120	171250142	171250201	171250223	171250282	171250304	171250444	171250466	171250525	171250547	171250606	171250628	171250687	171250709	171250849	171250871	171250930	171250952	171251011	171251033	171251092	171251114	171251173
chr2	CCCACCAAGCCATCTCCAGAGTC	25	5541882	5541904	5541905	5541927	5541928	5541950	5541951	5541973	5541974	5541996	5542020	5542042	5542043	5542065	5542066	5542088	5542089	5542111	5542112	5542134	5542135	5542157	5542158	5542180	5542181	5542203	5542204	5542226	5542227	5542249	5542273	5542295	5542296	5542318	5542388	5542410	5542411	5542433	5542434	5542456	5542457	5542479	5542503	5542525	5542526	5542548	5542549
chr2	CCCTTCTGTATTCAGTTTTGTGT	25	175015475	175015497	175085362	175085384	175134475	175134453	175199084	175199062	175232421	175232399	175282151	175282173	175328750	175328728	175379309	175379331	175426307	175426285	175476865	175476887	175649853	175649875	175696851	175696829	175747412	175747434	175794011	175793989	175843741	175843763	175877078	175877100	175924253	175924231	175974817	175974839	176096310	176096332	176145849	176145827	176199925	176199947	176234169	176234191	176430682	176430704	176477285
chr2	CCAAACACTGGATCTCCCATCCA	25	171249079	171249101	171249160	171249182	171249241	171249263	171249322	171249344	171249403	171249425	171249484	171249506	171249565	171249587	171249646	171249668	171249727	171249749	171249808	171249830	171249970	171249992	171250051	171250073	171250132	171250154	171250213	171250235	171250294	171250316	171250456	171250478	171250537	171250559	171250618	171250640	171250699	171250721	171250861	171250883	171250942	171250964	171251023	171251045	171251104	171251126	171251185
chr2	CCAGCACCATCAACACCTGAGAA	25	175037217	175037195	175085575	175085553	175107183	175107205	175134261	175134283	175198870	175198892	175232207	175232229	175328535	175328557	175426092	175426114	175477078	175477056	175650068	175650046	175747627	175747605	175843955	175843933	175877292	175877270	175975032	175975010	176096523	176096501	176118774	176118796	176145635	176145657	176200139	176200117	176234382	176234360	176297543	176297521	176477070	176477092	176626634	176626656	176677615	176677593	176718020
chr2	ACACAAAACTGAATACAGAAGGG	25	175015497	175015475	175085384	175085362	175134453	175134475	175199062	175199084	175232399	175232421	175282173	175282151	175328728	175328750	175379331	175379309	175426285	175426307	175476887	175476865	175649875	175649853	175696829	175696851	175747434	175747412	175793989	175794011	175843763	175843741	175877100	175877078	175924231	175924253	175974839	175974817	176096332	176096310	176145827	176145849	176199947	176199925	176234191	176234169	176430704	176430682	176477263
chr2	CCATCTCCAGAGTCCCCACCAAG	25	5541891	5541913	5541914	5541936	5541937	5541959	5541960	5541982	5542006	5542028	5542029	5542051	5542052	5542074	5542075	5542097	5542098	5542120	5542121	5542143	5542144	5542166	5542167	5542189	5542190	5542212	5542213	5542235	5542236	5542258	5542282	5542304	5542305	5542327	5542397	5542419	5542420	5542442	5542443	5542465	5542466	5542488	5542512	5542534	5542535	5542557	5542558
chr2	CCCGCAGGTGTCAGCTGACACTG	25	179309419	179309441	179309452	179309474	179309551	179309573	179309584	179309606	179309617	179309639	179309650	179309672	179309683	179309705	179309782	179309804	179309815	179309837	179309848	179309870	179310013	179310035	179310046	179310068	179310145	179310167	179310211	179310233	179310277	179310299	179310343	179310365	179310376	179310398	179310475	179310497	179310541	179310563	179310574	179310596	179310607	179310629	179310673	179310695	179310706	179310728	179310805
chr2	ACTGGATAAAAAGTACTATGTGG	25	175016513	175016535	175064114	175064092	175086384	175086406	175133442	175133420	175172094	175172072	175198053	175198031	175283181	175283203	175327718	175327696	175380330	175380352	175425275	175425253	175477882	175477904	175650885	175650907	175695830	175695808	175748444	175748466	175792981	175792959	175878109	175878131	175923232	175923210	175975849	175975871	176097333	176097355	176144817	176144795	176200933	176200955	176298715	176298737	176431712	176431734	176476253
chr2	CCTTCTGTATTCAGTTTTGTGTG	25	175015476	175015498	175085363	175085385	175134474	175134452	175199083	175199061	175232420	175232398	175282152	175282174	175328749	175328727	175379310	175379332	175426306	175426284	175476866	175476888	175649854	175649876	175696850	175696828	175747413	175747435	175794010	175793988	175843742	175843764	175877079	175877101	175924252	175924230	175974818	175974840	176096311	176096333	176145848	176145826	176199926	176199948	176234170	176234192	176430683	176430705	176477284
chr2	ATAATGTAACATACTTTCTCTGG	25	175016922	175016944	175063695	175063673	175086804	175086826	175105986	175105964	175133024	175133002	175171691	175171669	175197640	175197618	175283595	175283617	175327301	175327279	175380745	175380767	175424858	175424836	175478297	175478319	175651302	175651324	175695415	175695393	175748861	175748883	175792567	175792545	175878522	175878544	175922817	175922795	175976266	175976288	176097753	176097775	176117578	176117556	176144399	176144377	176235616	176235638	176319210
chr2	GTTGTCCAACTGTGAAAGACTGG	25	175016495	175016517	175086366	175086388	175106408	175106386	175133460	175133438	175198071	175198049	175231431	175231409	175283163	175283185	175327736	175327714	175425293	175425271	175477864	175477886	175650867	175650889	175748426	175748448	175792999	175792977	175844731	175844753	175878091	175878113	175975831	175975853	176097315	176097337	176117999	176117977	176144835	176144813	176200915	176200937	176235181	176235203	176298697	176298719	176319631	176319609	176431694
chr2	CCAAGCCATCTCCAGAGTCCCCA	25	5541886	5541908	5541909	5541931	5541932	5541954	5541955	5541977	5541978	5542000	5542024	5542046	5542047	5542069	5542070	5542092	5542093	5542115	5542116	5542138	5542139	5542161	5542162	5542184	5542185	5542207	5542208	5542230	5542231	5542253	5542277	5542299	5542300	5542322	5542392	5542414	5542415	5542437	5542438	5542460	5542461	5542483	5542507	5542529	5542530	5542552	5542553
chr2	CCTGTGACAGTGAGAGCCTGTGA	25	118301964	118301986	118302012	118302034	118302028	118302050	118302090	118302112	118302137	118302159	118302153	118302175	118302184	118302206	118302200	118302222	118302262	118302284	118302342	118302364	118302358	118302380	118302468	118302490	118302530	118302552	118302546	118302568	118302593	118302615	118302655	118302677	118302671	118302693	118302703	118302725	118302719	118302741	118302735	118302757	118302781	118302803	118302797	118302819	118302844	118302866	118303136
chr2	CCATAACAGTGACCCCTGCAGCA	25	175005222	175005200	175082306	175082284	175109653	175109675	175175392	175175414	175201172	175201194	175279108	175279086	175332736	175332758	175376268	175376246	175430293	175430315	175473821	175473799	175602341	175602363	175645867	175645845	175699892	175699914	175743426	175743404	175797054	175797076	175874990	175874968	175927294	175927316	175970831	175970809	176121252	176121274	176147938	176147960	176232067	176232045	176294283	176294261	176427639	176427617	176481271
chr2	CCTCCCTGGGTTACAGGGTTACA	25	175035511	175035533	175083958	175083980	175108800	175108778	175200464	175200442	175280757	175280779	175332029	175332007	175377915	175377937	175429586	175429564	175475471	175475493	175600691	175600669	175646574	175646596	175698245	175698223	175744133	175744155	175795405	175795383	175875698	175875720	175925647	175925625	175971538	175971560	176120391	176120369	176147230	176147208	176232775	176232797	176295936	176295958	176429288	176429310	176480564	176480542	176526457
chr2	CCTAGGCATACAGAGCCTAGGCA	25	125898312	125898334	125898327	125898349	125898372	125898394	125898387	125898409	125898432	125898454	125898447	125898469	125898462	125898484	125898507	125898529	125898522	125898544	125898552	125898574	125898612	125898634	125898627	125898649	125898672	125898694	125898687	125898709	125898702	125898724	125898717	125898739	125898732	125898754	125898747	125898769	125898777	125898799	125898807	125898829	125898837	125898859	125898852	125898874	125898867	125898889	125898882
chr2	AAAAGGAACACACAGTGATTAGG	25	175063300	175063278	175087199	175087221	175197244	175197222	175230554	175230532	175283990	175284012	175326905	175326883	175381140	175381162	175424462	175424440	175478692	175478714	175651698	175651720	175695020	175694998	175749257	175749279	175792172	175792150	175845608	175845630	175878918	175878940	175922422	175922400	175976662	175976684	176098148	176098170	176201753	176201775	176236011	176236033	176299534	176299556	176432521	176432543	176475440	176475418	176529682
chr2	CTGGATAAAAAGTACTATGTGGG	24	175016514	175016536	175064113	175064091	175086385	175086407	175133441	175133419	175172093	175172071	175198052	175198030	175283182	175283204	175327717	175327695	175380331	175380353	175425274	175425252	175477883	175477905	175650886	175650908	175695829	175695807	175748445	175748467	175792980	175792958	175878110	175878132	175923231	175923209	175975850	175975872	176097334	176097356	176144816	176144794	176200934	176200956	176298716	176298738	176431713	176431735	176476252
chr2	CCATCCAGTGATACCCAGGGCGT	24	171249095	171249117	171249176	171249198	171249257	171249279	171249338	171249360	171249419	171249441	171249500	171249522	171249581	171249603	171249662	171249684	171249743	171249765	171249824	171249846	171249905	171249927	171249986	171250008	171250148	171250170	171250229	171250251	171250310	171250332	171250391	171250413	171250472	171250494	171250634	171250656	171250715	171250737	171250796	171250818	171250877	171250899	171250958	171250980	171251120	171251142	171251282
chr2	CCAGAGTCCCCACCAAGCCATCT	24	5541897	5541919	5541920	5541942	5541943	5541965	5541966	5541988	5542012	5542034	5542035	5542057	5542058	5542080	5542081	5542103	5542104	5542126	5542127	5542149	5542150	5542172	5542173	5542195	5542196	5542218	5542219	5542241	5542265	5542287	5542288	5542310	5542311	5542333	5542403	5542425	5542426	5542448	5542449	5542471	5542472	5542494	5542518	5542540	5542541	5542563	5542564
chr2	CCTAATCACTGTGTGTTCCTTTT	24	175063278	175063300	175087221	175087199	175197222	175197244	175230532	175230554	175284012	175283990	175326883	175326905	175381162	175381140	175424440	175424462	175478714	175478692	175651720	175651698	175694998	175695020	175749279	175749257	175792150	175792172	175845630	175845608	175878940	175878918	175922400	175922422	175976684	175976662	176098170	176098148	176201775	176201753	176236033	176236011	176299556	176299534	176432543	176432521	176475418	176475440	176529704
chr2	TGGGAACAGTACTGATTATCTGG	24	175017963	175017941	175039459	175039437	175062117	175062139	175104856	175104878	175170653	175170675	175229917	175229939	175304500	175304522	175402070	175402092	175674090	175674068	175771662	175771640	175846245	175846223	175901490	175901468	176116422	176116444	176318059	176318081	176453031	176453053	176602612	176602634	176742074	176742052	176756100	176756122	176836321	176836299	177037956	177037934	177086118	177086096	177105151	177105173	177120951	177120929	177126385
chr2	CCACAGTCCATTTAGAACCAGCA	24	175015249	175015227	175134701	175134723	175173171	175173193	175232645	175232667	175281925	175281903	175328976	175328998	175379083	175379061	175426533	175426555	175476639	175476617	175599523	175599545	175649627	175649605	175697077	175697099	175747186	175747164	175794237	175794259	175843517	175843495	175924479	175924501	175974591	175974569	176096084	176096062	176146075	176146097	176199702	176199680	176297104	176297082	176430456	176430434	176477511	176477533	176527625
chr2	CCAAATTGTTGTCTCAACCTATT	24	175001973	175001995	175071806	175071784	175122511	175122533	175124081	175124103	175187463	175187485	175189067	175189089	175317316	175317338	175318885	175318907	175414873	175414895	175416442	175416464	175659718	175659696	175661287	175661265	175757277	175757255	175758846	175758824	175887105	175887083	175888674	175888652	175984672	175984650	175986276	175986254	176134165	176134187	176135741	176135763	176283784	176283762	176465851	176465873	176467420	176467442	176615415
chr2	CCTTATACCTGTCCCTCTTTATT	24	175035571	175035549	175108740	175108762	175135789	175135811	175200404	175200426	175280817	175280795	175331969	175331991	175377975	175377953	175429526	175429548	175646634	175646612	175698185	175698207	175744193	175744171	175795345	175795367	175875758	175875736	175925587	175925609	175971598	175971576	176120331	176120353	176147170	176147192	176429348	176429326	176480504	176480526	176526517	176526495	176630068	176630090	176714590	176714568	176832417	176832395	177007208
chr2	CCTCACAGGTGGCCCCATCTGTC	24	175138541	175138563	175201404	175201426	175202934	175202956	175332967	175332989	175334498	175334520	175430524	175430546	175432055	175432077	175644105	175644083	175645636	175645614	175741664	175741642	175743195	175743173	175873228	175873206	175874758	175874736	175969069	175969047	175970600	175970578	176148169	176148191	176230304	176230282	176231831	176231809	176481502	176481524	176483033	176483055	176631066	176631088	176632597	176632619	176712060	176712038	176713591
chr2	CCCAGCACCATCAACACCTGAGA	24	175085576	175085554	175107182	175107204	175134260	175134282	175198869	175198891	175232206	175232228	175328534	175328556	175426091	175426113	175477079	175477057	175650069	175650047	175747628	175747606	175843956	175843934	175877293	175877271	175975033	175975011	176096524	176096502	176118773	176118795	176145634	176145656	176200140	176200118	176234383	176234361	176297544	176297522	176477069	176477091	176626633	176626655	176677616	176677594	176718021	176717999	176758355
chr2	CCCATCCAGTGATACCCAGGGCG	24	171249094	171249116	171249175	171249197	171249256	171249278	171249337	171249359	171249418	171249440	171249499	171249521	171249580	171249602	171249661	171249683	171249742	171249764	171249823	171249845	171249904	171249926	171249985	171250007	171250147	171250169	171250228	171250250	171250309	171250331	171250390	171250412	171250471	171250493	171250633	171250655	171250714	171250736	171250795	171250817	171250876	171250898	171250957	171250979	171251119	171251141	171251281
chr2	CCATCAACACCTGAGAAACTTCT	24	175085569	175085547	175107189	175107211	175134267	175134289	175198876	175198898	175232213	175232235	175328541	175328563	175426098	175426120	175477072	175477050	175650062	175650040	175747621	175747599	175843949	175843927	175877286	175877264	175975026	175975004	176096517	176096495	176118780	176118802	176145641	176145663	176200133	176200111	176234376	176234354	176297537	176297515	176477076	176477098	176626640	176626662	176677609	176677587	176718014	176717992	176758362
chr2	CCATCTCACTAAATTTAGCAATG	24	175038934	175038912	175087322	175087300	175105368	175105390	175132506	175132528	175171171	175171193	175230431	175230453	175284113	175284091	175305012	175305034	175381263	175381241	175402582	175402604	175478815	175478793	175673578	175673556	175694897	175694919	175771150	175771128	175792049	175792071	175845731	175845709	175900978	175900956	175922299	175922321	176098271	176098249	176116934	176116956	176201876	176201854	176299657	176299635	176318572	176318594	176432644
chr2	GTGACATGAGCACCACCCTTAGG	24	150181678	150181656	150257436	150257414	150485172	150485194	174981092	174981114	175138691	175138713	175142122	175142144	175206971	175206993	175275013	175274991	175338323	175338345	175372383	175372361	175435888	175435910	175469932	175469910	175606230	175606252	175640280	175640258	175703777	175703799	175737831	175737809	175801149	175801171	175869191	175869169	175931179	175931201	175965244	175965222	176153522	176153544	176226496	176226474	176423544	176423522	176486860
chr2	CCCTGGGTTACAGGGTTACAAAT	24	175035514	175035536	175083961	175083983	175200461	175200439	175280760	175280782	175332026	175332004	175377918	175377940	175429583	175429561	175475474	175475496	175600688	175600666	175646577	175646599	175698242	175698220	175744136	175744158	175795402	175795380	175875701	175875723	175925644	175925622	175971541	175971563	176120388	176120366	176147227	176147205	176232778	176232800	176295939	176295961	176429291	176429313	176480561	176480539	176526460	176526482	176630125
chr2	CCGCAGGTGTCAGCTGACACTGC	24	179309420	179309442	179309453	179309475	179309552	179309574	179309585	179309607	179309618	179309640	179309651	179309673	179309684	179309706	179309783	179309805	179309816	179309838	179310014	179310036	179310047	179310069	179310146	179310168	179310212	179310234	179310278	179310300	179310344	179310366	179310377	179310399	179310476	179310498	179310542	179310564	179310575	179310597	179310608	179310630	179310674	179310696	179310707	179310729	179310806	179310828	179310839
chr2	AGAGCTAGGTCACAGACCAAAGG	24	174980602	174980580	175005166	175005188	175082250	175082272	175109709	175109687	175136613	175136591	175138361	175138339	175175448	175175426	175202756	175202734	175279052	175279074	175376212	175376234	175473765	175473787	175602397	175602375	175699948	175699926	175797110	175797088	175873406	175873428	175927350	175927328	176121308	176121286	176149519	176149497	176230483	176230505	176232011	176232033	176294227	176294249	176427583	176427605	176524754	176524776	176674302
chr2	TGCTGGTTCTAAATGGACTGTGG	24	175015227	175015249	175134723	175134701	175173193	175173171	175232667	175232645	175281903	175281925	175328998	175328976	175379061	175379083	175426555	175426533	175476617	175476639	175599545	175599523	175649605	175649627	175697099	175697077	175747164	175747186	175794259	175794237	175843495	175843517	175924501	175924479	175974569	175974591	176096062	176096084	176146097	176146075	176199680	176199702	176297082	176297104	176430434	176430456	176477533	176477511	176527603
chr2	CCTGAACCCAGCCTGAAGCCACA	24	175012854	175012876	175081302	175081324	175137784	175137762	175202179	175202157	175203698	175203676	175333742	175333720	175335261	175335239	175431299	175431277	175432818	175432796	175643342	175643364	175644861	175644883	175740901	175740923	175742420	175742442	175872464	175872486	175873983	175874005	175968306	175968328	175969825	175969847	176150462	176150440	176229540	176229562	176231057	176231079	176293281	176293303	176482277	176482255	176483796	176483774	176631841
chr2	TATCGCTTAGCTATTGCAAAAGG	24	175087182	175087204	175132646	175132624	175171311	175171289	175230571	175230549	175283973	175283995	175326922	175326900	175381123	175381145	175424479	175424457	175478675	175478697	175651681	175651703	175695037	175695015	175749240	175749262	175792189	175792167	175845591	175845613	175922439	175922417	175976645	175976667	176098131	176098153	176144020	176143998	176201736	176201758	176235994	176236016	176299517	176299539	176432504	176432526	176475457	176475435	176529665
chr2	CCCACATAGTACTTTTTATCCAG	24	175016536	175016514	175064091	175064113	175086407	175086385	175133419	175133441	175172071	175172093	175198030	175198052	175283204	175283182	175327695	175327717	175380353	175380331	175425252	175425274	175477905	175477883	175650908	175650886	175695807	175695829	175748467	175748445	175792958	175792980	175878132	175878110	175923209	175923231	175975872	175975850	176097356	176097334	176144794	176144816	176200956	176200934	176298738	176298716	176431735	176431713	176476230
chr2	GCTGGTTCTAAATGGACTGTGGG	24	175015228	175015250	175134722	175134700	175173192	175173170	175232666	175232644	175281904	175281926	175328997	175328975	175379062	175379084	175426554	175426532	175476618	175476640	175599544	175599522	175649606	175649628	175697098	175697076	175747165	175747187	175794258	175794236	175843496	175843518	175924500	175924478	175974570	175974592	176096063	176096085	176146096	176146074	176199681	176199703	176297083	176297105	176430435	176430457	176477532	176477510	176527604
chr2	CACACAAAACTGAATACAGAAGG	24	175015498	175015476	175085385	175085363	175134452	175134474	175199061	175199083	175232398	175232420	175282174	175282152	175328727	175328749	175379332	175379310	175426284	175426306	175476888	175476866	175649876	175649854	175696828	175696850	175747435	175747413	175793988	175794010	175843764	175843742	175877101	175877079	175924230	175924252	175974840	175974818	176096333	176096311	176145826	176145848	176199948	176199926	176234192	176234170	176430705	176430683	176477262
chr2	GAGGATCTCCATGCCAGTAAAGG	24	175093274	175093296	175126441	175126419	175191428	175191406	175236197	175236219	175292565	175292587	175321256	175321234	175390137	175390159	175418813	175418791	175487721	175487743	175657347	175657369	175686023	175686001	175754906	175754928	175783597	175783575	175839965	175839943	175884734	175884756	175913425	175913403	175982311	175982333	176104473	176104495	176138104	176138082	176196144	176196122	176441096	176441118	176469791	176469769	176538679	176538701	176619355
chr2	GTACTGATTTGAAAAAGATCAGG	24	175136206	175136228	175137956	175137978	175139230	175139252	175200821	175200843	175203871	175203893	175332385	175332407	175429942	175429964	175646218	175646196	175743777	175743755	175872291	175872269	175875341	175875319	175971182	175971160	176147587	176147609	176150635	176150657	176229367	176229345	176480920	176480942	176630484	176630506	176711123	176711101	176714173	176714151	176801423	176801401	176804473	176804451	176925011	176925033	177003743	177003721	177006791
chr2	CCAAATGTAACCTAAACCCAGTA	24	175016967	175016945	175132979	175133001	175197595	175197617	175230961	175230983	175327256	175327278	175424813	175424835	175651347	175651325	175748906	175748884	175845201	175845179	175878567	175878545	175976311	175976289	176144354	176144376	176201384	176201362	176235661	176235639	176475791	176475813	176625355	176625377	176719299	176719277	176757110	176757132	176807705	176807683	176918717	176918739	176952994	176953016	177010024	177010002	177084586	177084564	177127382
chr2	CCCAAATGTAACCTAAACCCAGT	24	175016968	175016946	175132978	175133000	175197594	175197616	175230960	175230982	175327255	175327277	175424812	175424834	175651348	175651326	175748907	175748885	175845202	175845180	175878568	175878546	175976312	175976290	176144353	176144375	176201385	176201363	176235662	176235640	176475790	176475812	176625354	176625376	176719300	176719278	176757109	176757131	176807706	176807684	176918716	176918738	176952993	176953015	177010025	177010003	177084587	177084565	177127381
chr2	CCACATAGTACTTTTTATCCAGT	24	175016535	175016513	175064092	175064114	175086406	175086384	175133420	175133442	175172072	175172094	175198031	175198053	175283203	175283181	175327696	175327718	175380352	175380330	175425253	175425275	175477904	175477882	175650907	175650885	175695808	175695830	175748466	175748444	175792959	175792981	175878131	175878109	175923210	175923232	175975871	175975849	176097355	176097333	176144795	176144817	176200955	176200933	176298737	176298715	176431734	176431712	176476231
chr2	CCTTCTCCATAACAGTGACCCCT	24	174980541	174980563	175005228	175005206	175082312	175082290	175175386	175175408	175201166	175201188	175279114	175279092	175332730	175332752	175376274	175376252	175430287	175430309	175473827	175473805	175602335	175602357	175645873	175645851	175699886	175699908	175743432	175743410	175797048	175797070	175874996	175874974	175927288	175927310	175970837	175970815	176147932	176147954	176232073	176232051	176294289	176294267	176427645	176427623	176481265	176481287	176524816
chr2	CAGGAGAGTGACATAGGTGCAGG	24	114584969	114584991	114585008	114585030	114585047	114585069	114585086	114585108	114585125	114585147	114585168	114585190	114585289	114585311	114585328	114585350	114585367	114585389	114585486	114585508	114585525	114585547	114585604	114585626	114585722	114585744	114585800	114585822	114585839	114585861	114585918	114585940	114585957	114585979	114586076	114586098	114586159	114586181	114586238	114586260	114586281	114586303	114586360	114586382	114586399	114586421	114586477
chr2	CCACCAAAGAACAAATCCATATG	24	174964120	174964098	175023058	175023080	175058323	175058345	175126828	175126850	175165975	175165997	175191842	175191864	175225493	175225515	175235789	175235767	175321670	175321692	175419227	175419249	175656933	175656911	175754492	175754470	175840373	175840395	175850669	175850647	175884320	175884298	175981897	175981875	176138518	176138540	176196557	176196579	176207184	176207162	176470205	176470227	176619769	176619791	176724887	176724865	176751751	176751773	176761935
chr2	TGGATTGTTTTACATCTTTGAGG	24	175087891	175087869	175104823	175104845	175170620	175170642	175229884	175229906	175284682	175284660	175304467	175304489	175381832	175381810	175402037	175402059	175479383	175479361	175674123	175674101	175694328	175694350	175771695	175771673	175791480	175791502	175846278	175846256	175901523	175901501	175921730	175921752	176098840	176098818	176116389	176116411	176202423	176202401	176300226	176300204	176318026	176318048	176433213	176433191	176452998	176453020	176530374
chr2	CCTGGGTTACAGGGTTACAAATT	24	175035515	175035537	175083962	175083984	175200460	175200438	175280761	175280783	175332025	175332003	175377919	175377941	175429582	175429560	175475475	175475497	175600687	175600665	175646578	175646600	175698241	175698219	175744137	175744159	175795401	175795379	175875702	175875724	175925643	175925621	175971542	175971564	176120387	176120365	176147226	176147204	176232779	176232801	176295940	176295962	176429292	176429314	176480560	176480538	176526461	176526483	176630124
chr2	CCAGTGATACCCAGGGCGTGCAC	24	171249099	171249121	171249180	171249202	171249261	171249283	171249342	171249364	171249423	171249445	171249504	171249526	171249585	171249607	171249666	171249688	171249747	171249769	171249828	171249850	171249909	171249931	171249990	171250012	171250152	171250174	171250233	171250255	171250314	171250336	171250395	171250417	171250476	171250498	171250638	171250660	171250719	171250741	171250800	171250822	171250881	171250903	171250962	171250984	171251124	171251146	171251286
chr2	AAGTAGACCAGCTTCAAAGTTGG	24	175084054	175084032	175108704	175108726	175174443	175174465	175200368	175200390	175280853	175280831	175331933	175331955	175378011	175377989	175429490	175429512	175646670	175646648	175698149	175698171	175744229	175744207	175795309	175795331	175875794	175875772	175925551	175925573	175971634	175971612	176095012	176094990	176120295	176120317	176147134	176147156	176232871	176232849	176296032	176296010	176429384	176429362	176480468	176480490	176526553	176526531	176630032
chr2	CCACAGTGTCTGACATGTGTCCT	24	175012778	175012800	175065235	175065213	175081226	175081248	175139133	175139111	175278031	175278053	175335338	175335316	175375195	175375217	175432895	175432873	175472747	175472769	175603415	175603393	175643265	175643287	175700965	175700943	175740824	175740846	175798131	175798109	175928367	175928345	175968229	175968251	176150539	176150517	176229463	176229485	176293205	176293227	176426562	176426584	176483873	176483851	176523737	176523759	176633437	176633415	176673284
chr2	CCTCCATCTGAACATCACTGAAC	23	133475727	133475749	133475756	133475778	133475813	133475835	133475842	133475864	133475871	133475893	133475900	133475922	133476015	133476037	133476044	133476066	133476101	133476123	133476216	133476238	133476245	133476267	133476274	133476296	133476303	133476325	133476332	133476354	133476361	133476383	133476390	133476412	133476419	133476441	133476476	133476498	133476505	133476527	133476534	133476556	133476563	133476585	133476592	133476614	133476621	133476643
chr2	CCAAAGAACAAATCCATATGATT	23	175023061	175023083	175058326	175058348	175126831	175126853	175191845	175191867	175225496	175225518	175235786	175235764	175321673	175321695	175419230	175419252	175656930	175656908	175754489	175754467	175840376	175840398	175850666	175850644	175884317	175884295	175981894	175981872	176138521	176138543	176196560	176196582	176207181	176207159	176470208	176470230	176619772	176619794	176724884	176724862	176751754	176751776	176761932	176761910	176814293	176814271	176947197
chr2	CATTGCTAAATTTAGTGAGATGG	23	175038912	175038934	175087300	175087322	175105390	175105368	175132528	175132506	175171193	175171171	175230453	175230431	175284091	175284113	175305034	175305012	175381241	175381263	175402604	175402582	175478793	175478815	175673556	175673578	175694919	175694897	175771128	175771150	175792071	175792049	175845709	175845731	175900956	175900978	175922321	175922299	176098249	176098271	176116956	176116934	176201854	176201876	176299635	176299657	176318594	176318572	176432622
chr2	CCACAGGTGGTCAGTGCCAGAAT	23	175137697	175137719	175202092	175202114	175203612	175203634	175333655	175333677	175335175	175335197	175431212	175431234	175432732	175432754	175643428	175643406	175644948	175644926	175740987	175740965	175742507	175742485	175872550	175872528	175874070	175874048	175968392	175968370	175969912	175969890	176148857	176148879	176150376	176150398	176229626	176229604	176231144	176231122	176482190	176482212	176483710	176483732	176631754	176631776	176633274	176633296	176711382
chr2	CCTGTGAGGAGGTTAGCTGAGTG	23	135678000	135678022	135678046	135678068	135678138	135678160	135678184	135678206	135678230	135678252	135678276	135678298	135678322	135678344	135678368	135678390	135678414	135678436	135678460	135678482	135678506	135678528	135678552	135678574	135678598	135678620	135678644	135678666	135678690	135678712	135678736	135678758	135678782	135678804	135678828	135678850	135678874	135678896	135678920	135678942	135678966	135678988	135679012	135679034	135679058	135679080
chr2	CCACACACAAGCCCCTGCCACAA	23	175005093	175005071	175136686	175136708	175201297	175201319	175332860	175332882	175334392	175334414	175430417	175430439	175431949	175431971	175644211	175644189	175645743	175645721	175741770	175741748	175743302	175743280	175874865	175874843	175969175	175969153	175970707	175970685	176149592	176149614	176230410	176230388	176481395	176481417	176482927	176482949	176630959	176630981	176632491	176632513	176712166	176712144	176713698	176713676	176802466	176802444	176803998
chr2	CCATGTGGAGGTTCTGATTGGCT	23	175138656	175138678	175203214	175203236	175275048	175275026	175334778	175334800	175338288	175338310	175372418	175372396	175432335	175432357	175435853	175435875	175469967	175469945	175606195	175606217	175640315	175640293	175643825	175643803	175703742	175703764	175737866	175737844	175741384	175741362	175801114	175801136	175872948	175872926	175931144	175931166	175965279	175965257	175968789	175968767	176149978	176150000	176153487	176153509	176226531	176226509	176230024
chr2	CCCAGAGCTATAATCAGAAAAAA	23	175094011	175094033	175125689	175125667	175190675	175190653	175237130	175237152	175293302	175293324	175320503	175320481	175390874	175390896	175418060	175418038	175488458	175488480	175658100	175658122	175685286	175685264	175755659	175755681	175782860	175782838	175839032	175839010	175885487	175885509	175912688	175912666	175983064	175983086	176105206	176105228	176137350	176137328	176195209	176195187	176306849	176306871	176441833	176441855	176469038	176469016	176539416
chr2	CCCTCTAATAGCACCCATGTGCC	23	144686067	144686089	144686088	144686110	144686219	144686241	144686371	144686393	144686436	144686458	144686457	144686479	144686739	144686761	144686760	144686782	144686781	144686803	144687041	144687063	144687062	144687084	144687083	144687105	144687314	144687336	144687335	144687357	144687399	144687421	144687464	144687486	144687485	144687507	144687506	144687528	144687527	144687549	144687614	144687636	144687656	144687678	144687677	144687699	144687698	144687720
chr2	CCAAATGTAGTATTACTCTCATG	23	175017811	175017833	175062272	175062250	175087706	175087728	175132118	175132096	175196736	175196714	175284497	175284519	175326397	175326375	175381647	175381669	175423954	175423932	175479199	175479221	175652206	175652228	175694513	175694491	175749765	175749787	175791665	175791643	175879426	175879448	175921915	175921893	175977170	175977192	176098655	176098677	176143496	176143474	176236519	176236541	176300041	176300063	176433028	176433050	176474932	176474910	176530189
chr2	AGTGAGGGTGTTTACACCATAGG	23	143873320	143873342	143873359	143873381	143873524	143873546	143873612	143873634	143873656	143873678	143873734	143873756	143873889	143873911	143874015	143874037	143874059	143874081	143874147	143874169	143874186	143874208	143874269	143874291	143874308	143874330	143874386	143874408	143874430	143874452	143874513	143874535	143874591	143874613	143874706	143874728	143874750	143874772	143874794	143874816	143874833	143874855	143874877	143874899	143874916	143874938
chr2	TGCTCTGATTCTTTCTGGTAAGG	23	174974788	174974766	175143859	175143837	175208714	175208692	175274060	175274082	175340065	175340043	175371431	175371453	175437630	175437608	175468980	175469002	175607182	175607160	175638538	175638560	175704729	175704707	175736089	175736111	175802102	175802080	175867448	175867470	175932131	175932109	175963502	175963524	176154475	176154453	176224764	176224786	176422591	176422613	176488602	176488580	176519973	176519995	176638172	176638150	176669517	176669539	176706498
chr2	CCTGGTTATTATAGTAATCTCCA	23	175085044	175085066	175173263	175173241	175199402	175199380	175232737	175232715	175281833	175281855	175329067	175329045	175378991	175379013	175426624	175426602	175476547	175476569	175599615	175599593	175649536	175649558	175697169	175697147	175747095	175747117	175794329	175794307	175843425	175843447	175876760	175876782	175924571	175924549	175974500	175974522	176095992	176096014	176146167	176146145	176199610	176199632	176297012	176297034	176430364	176430386	176477602
chr2	CCATGTGCCCTCTAATAGCACCC	23	144686060	144686082	144686081	144686103	144686212	144686234	144686364	144686386	144686429	144686451	144686450	144686472	144686732	144686754	144686753	144686775	144686774	144686796	144687034	144687056	144687055	144687077	144687076	144687098	144687307	144687329	144687328	144687350	144687392	144687414	144687457	144687479	144687478	144687500	144687499	144687521	144687520	144687542	144687607	144687629	144687649	144687671	144687670	144687692	144687691	144687713
chr2	CCAAGTGTGGGACACATGTCTAC	23	143993931	143993953	143993970	143993992	143994009	143994031	143994048	143994070	143994087	143994109	143994126	143994148	143994165	143994187	143994204	143994226	143994243	143994265	143994282	143994304	143994321	143994343	143994360	143994382	143994399	143994421	143994438	143994460	143994477	143994499	143994516	143994538	143994555	143994577	143994594	143994616	143994633	143994655	143994672	143994694	143994711	143994733	143994750	143994772	143994789	143994811
chr2	CCTTCAGAAATATTTGATTAGAT	23	175036970	175036992	175107320	175107298	175134398	175134376	175172872	175172850	175199007	175198985	175282228	175282250	175328673	175328651	175379386	175379408	175426230	175426208	175476942	175476964	175649930	175649952	175696774	175696752	175747489	175747511	175793934	175793912	175877155	175877177	175924176	175924154	175974894	175974916	176096387	176096409	176118911	176118889	176145772	176145750	176234246	176234268	176430759	176430781	176477208	176477186	176527928
chr2	CCTGAGTCATTCAGTATGGGTAT	23	171290650	171290672	171290697	171290719	171290744	171290766	171290768	171290790	171290840	171290862	171290934	171290956	171290982	171291004	171291006	171291028	171291102	171291124	171291149	171291171	171291196	171291218	171291267	171291289	171291291	171291313	171291363	171291385	171291387	171291409	171291435	171291457	171291482	171291504	171291529	171291551	171291648	171291670	171291695	171291717	171291742	171291764	171291813	171291835	171291837	171291859
chr2	CTGACATGCAGAAGTTTCTCAGG	23	175085538	175085560	175134298	175134276	175198907	175198885	175282327	175282349	175328572	175328550	175379485	175379507	175426129	175426107	175477041	175477063	175650031	175650053	175696675	175696653	175747590	175747612	175793835	175793813	175877255	175877277	175924077	175924055	175974995	175975017	176096486	176096508	176118811	176118789	176145672	176145650	176234345	176234367	176297506	176297528	176430858	176430880	176477107	176477085	176528027	176528049	176626671
chr2	CCTATCCACCCACCCAGCACCAT	23	175085588	175085566	175107170	175107192	175134248	175134270	175198857	175198879	175282377	175282355	175328522	175328544	175426079	175426101	175477091	175477069	175650081	175650059	175747640	175747618	175793785	175793807	175877305	175877283	175975045	175975023	176096536	176096514	176118761	176118783	176145622	176145644	176234395	176234373	176297556	176297534	176430908	176430886	176477057	176477079	176626621	176626643	176677628	176677606	176718033	176718011	176806438
chr2	AGTAGTAAAGAAAACCAATAGGG	23	175063538	175063516	175086961	175086983	175132867	175132845	175197483	175197461	175283752	175283774	175327144	175327122	175380902	175380924	175424701	175424679	175478454	175478476	175651459	175651481	175695258	175695236	175749018	175749040	175792410	175792388	175878679	175878701	175922660	175922638	175976423	175976445	176097910	176097932	176144242	176144220	176235773	176235795	176299296	176299318	176432283	176432305	176475679	176475657	176529444	176529466	176625243
chr2	TTCTCAGGTGTTGATGGTGCTGG	23	175037195	175037217	175085553	175085575	175107205	175107183	175134283	175134261	175198892	175198870	175232229	175232207	175328557	175328535	175426114	175426092	175477056	175477078	175650046	175650068	175747605	175747627	175843933	175843955	175877270	175877292	175975010	175975032	176096501	176096523	176118796	176118774	176145657	176145635	176200117	176200139	176234360	176234382	176297521	176297543	176477092	176477070	176626656	176626634	176677593	176677615	176717998
chr2	AAGTAGTAAAGAAAACCAATAGG	23	175063539	175063517	175086960	175086982	175132868	175132846	175197484	175197462	175283751	175283773	175327145	175327123	175380901	175380923	175424702	175424680	175478453	175478475	175651458	175651480	175695259	175695237	175749017	175749039	175792411	175792389	175878678	175878700	175922661	175922639	175976422	175976444	176097909	176097931	176144243	176144221	176235772	176235794	176299295	176299317	176432282	176432304	176475680	176475658	176529443	176529465	176625244
chr2	GGGTTACAGGGTTACAAATTAGG	23	175035518	175035540	175083965	175083987	175135842	175135820	175200457	175200435	175280764	175280786	175332022	175332000	175377922	175377944	175429579	175429557	175475478	175475500	175600684	175600662	175646581	175646603	175698238	175698216	175744140	175744162	175795398	175795376	175875705	175875727	175925640	175925618	175971545	175971567	176120384	176120362	176147223	176147201	176232782	176232804	176295943	176295965	176429295	176429317	176480557	176480535	176526464
chr2	ATGGTGCTGGGTGGGTGGATAGG	23	175085566	175085588	175107192	175107170	175134270	175134248	175198879	175198857	175282355	175282377	175328544	175328522	175426101	175426079	175477069	175477091	175650059	175650081	175747618	175747640	175793807	175793785	175877283	175877305	175975023	175975045	176096514	176096536	176118783	176118761	176145644	176145622	176234373	176234395	176297534	176297556	176430886	176430908	176477079	176477057	176626643	176626621	176677606	176677628	176718011	176718033	176806416
chr2	CCCTGTGAGGAGGTTAGCTGAGT	23	135677999	135678021	135678045	135678067	135678137	135678159	135678183	135678205	135678229	135678251	135678275	135678297	135678321	135678343	135678367	135678389	135678413	135678435	135678459	135678481	135678505	135678527	135678551	135678573	135678597	135678619	135678643	135678665	135678689	135678711	135678735	135678757	135678781	135678803	135678827	135678849	135678873	135678895	135678919	135678941	135678965	135678987	135679011	135679033	135679057	135679079
chr2	CCCAGAGATCATTTATTTACTTA	23	175016465	175016487	175086336	175086358	175133490	175133468	175198101	175198079	175231461	175231439	175283133	175283155	175327766	175327744	175380282	175380304	175425323	175425301	175477834	175477856	175650837	175650859	175695878	175695856	175748396	175748418	175793029	175793007	175844701	175844723	175878061	175878083	175923280	175923258	175975801	175975823	176144865	176144843	176200885	176200907	176235152	176235174	176298667	176298689	176431664	176431686	176476301
chr2	CCTCTGCTATGATCACCACATGG	23	175107578	175107600	175140951	175140973	175173126	175173148	175205792	175205814	175276185	175276163	175337158	175337180	175373559	175373537	175434717	175434739	175471110	175471088	175605052	175605074	175641445	175641423	175702601	175702623	175739002	175738980	175799977	175799999	175870370	175870348	175930003	175930025	175966409	175966387	176119169	176119191	176152353	176152375	176227667	176227645	176424716	176424694	176485695	176485717	176522101	176522079	176635259
chr2	AGAAAAATAGCAAAAGTAGAAGG	23	175011681	175011659	175080125	175080103	175140236	175140258	175205085	175205107	175276719	175276697	175336441	175336463	175374093	175374071	175433998	175434020	175471644	175471622	175604518	175604540	175642162	175642140	175702067	175702089	175739721	175739699	175799443	175799465	175871077	175871055	175929469	175929491	175967126	175967104	176151642	176151664	176228360	176228338	176292102	176292080	176425250	176425228	176484976	176484998	176522635	176522613	176634540
chr2	CCAGAGATCATTTATTTACTTAA	23	175016466	175016488	175086337	175086359	175133489	175133467	175198100	175198078	175231460	175231438	175283134	175283156	175327765	175327743	175380283	175380305	175425322	175425300	175477835	175477857	175650838	175650860	175695877	175695855	175748397	175748419	175793028	175793006	175844702	175844724	175878062	175878084	175923279	175923257	175975802	175975824	176144864	176144842	176200886	176200908	176235153	176235175	176298668	176298690	176431665	176431687	176476300
chr2	CCAATCTGTCCTATCCACCCACC	23	175015711	175015689	175085597	175085575	175107161	175107183	175134239	175134261	175198848	175198870	175282386	175282364	175328513	175328535	175379544	175379522	175426070	175426092	175477100	175477078	175650090	175650068	175696616	175696638	175747649	175747627	175793776	175793798	175877314	175877292	175924018	175924040	175975054	175975032	176096545	176096523	176118752	176118774	176145613	176145635	176234404	176234382	176297565	176297543	176430917	176430895	176477048
chr2	CCAAGTGTATTTCCACACACAAG	23	175136674	175136696	175201285	175201307	175202816	175202838	175332848	175332870	175334380	175334402	175430405	175430427	175431937	175431959	175644223	175644201	175645755	175645733	175741782	175741760	175743314	175743292	175873346	175873324	175874877	175874855	175969187	175969165	175970719	175970697	176149580	176149602	176481383	176481405	176482915	176482937	176630947	176630969	176632479	176632501	176712178	176712156	176713710	176713688	176802478	176802456	176804010
chr2	CCTGCTGTGTGATGACCTCCTGC	23	130208484	130208506	130208557	130208579	130208671	130208693	130208818	130208840	130208856	130208878	130208912	130208934	130208930	130208952	130208988	130209010	130209026	130209048	130209122	130209144	130209140	130209162	130209158	130209180	130209193	130209215	130209269	130209291	130209287	130209309	130209345	130209367	130209383	130209405	130209479	130209501	130209497	130209519	130209515	130209537	130209533	130209555	130209551	130209573	130209586	130209608
chr2	TTCCAAGCCCTGGGCAGCAGAGG	23	175083878	175083856	175108880	175108902	175135929	175135951	175200544	175200566	175332109	175332131	175429666	175429688	175475391	175475369	175600771	175600793	175646494	175646472	175744053	175744031	175875618	175875596	175971458	175971436	176094836	176094814	176120471	176120493	176147310	176147332	176232695	176232673	176295856	176295834	176480644	176480666	176630208	176630230	176675928	176675906	176714450	176714428	176804750	176804728	176832277	176832255	176858524
chr2	CCCTTGATTTACAGCTAAGACCT	23	174974458	174974436	175143518	175143496	175208373	175208351	175274391	175274413	175339722	175339700	175371762	175371784	175437287	175437265	175469311	175469333	175606851	175606829	175638881	175638903	175704398	175704376	175736432	175736454	175801771	175801749	175867789	175867811	175931800	175931778	175963845	175963867	176154144	176154122	176225093	176225115	176422922	176422944	176488259	176488237	176520304	176520326	176637829	176637807	176669848	176669870	176706840
chr2	CCTGCCTGCCTCTCCACCTTTCT	23	175137520	175137542	175138801	175138823	175201915	175201937	175203443	175203465	175333478	175333500	175335007	175335029	175431035	175431057	175432564	175432586	175643596	175643574	175645125	175645103	175741155	175741133	175742684	175742662	175872719	175872697	175874247	175874225	175968560	175968538	175970089	175970067	176148680	176148702	176150207	176150229	176229795	176229773	176231321	176231299	176482013	176482035	176483542	176483564	176631577	176631599	176633106
chr2	CCCACAGTCCATTTAGAACCAGC	23	175015250	175015228	175134700	175134722	175173170	175173192	175232644	175232666	175281926	175281904	175328975	175328997	175379084	175379062	175426532	175426554	175476640	175476618	175599522	175599544	175649628	175649606	175697076	175697098	175747187	175747165	175794236	175794258	175843518	175843496	175924478	175924500	175974592	175974570	176096085	176096063	176146074	176146096	176199703	176199681	176297105	176297083	176430457	176430435	176477510	176477532	176527626
chr2	AAACTTCTAGAAGTCATGGAAGG	23	175063621	175063599	175086878	175086900	175105911	175105889	175132950	175132928	175171616	175171594	175197566	175197544	175230932	175230910	175283669	175283691	175327227	175327205	175380819	175380841	175424784	175424762	175651376	175651398	175695341	175695319	175748935	175748957	175792493	175792471	175845230	175845252	175878596	175878618	175922743	175922721	175976340	175976362	176097827	176097849	176117503	176117481	176201413	176201435	176235690	176235712	176319135
chr2	CAGAATATTAGCAACTGAAGAGG	23	175137714	175137736	175138987	175139009	175202109	175202131	175203629	175203651	175333672	175333694	175335192	175335214	175431229	175431251	175432749	175432771	175643411	175643389	175644931	175644909	175740970	175740948	175742490	175742468	175872533	175872511	175874053	175874031	175968375	175968353	175969895	175969873	176148874	176148896	176150393	176150415	176229609	176229587	176482207	176482229	176483727	176483749	176631771	176631793	176633291	176633313	176711365
chr2	ACACAAGCATGAGCCAAGTGTGG	23	143993918	143993940	143993957	143993979	143993996	143994018	143994035	143994057	143994074	143994096	143994113	143994135	143994152	143994174	143994191	143994213	143994230	143994252	143994269	143994291	143994308	143994330	143994347	143994369	143994386	143994408	143994425	143994447	143994464	143994486	143994503	143994525	143994542	143994564	143994581	143994603	143994620	143994642	143994659	143994681	143994698	143994720	143994737	143994759	143994776	143994798
chr2	TTTATATCAAGAGGAAAGCAAGG	23	175012158	175012136	175065856	175065878	175139762	175139784	175204610	175204632	175277195	175277173	175335966	175335988	175374569	175374547	175433523	175433545	175472120	175472098	175604042	175604064	175642637	175642615	175701591	175701613	175740196	175740174	175798967	175798989	175871552	175871530	175928993	175929015	175967601	175967579	176151167	176151189	176228835	176228813	176425726	176425704	176484501	176484523	176523111	176523089	176634065	176634087	176672657
chr2	CACAAGCATGAGCCAAGTGTGGG	23	143993919	143993941	143993958	143993980	143993997	143994019	143994036	143994058	143994075	143994097	143994114	143994136	143994153	143994175	143994192	143994214	143994231	143994253	143994270	143994292	143994309	143994331	143994348	143994370	143994387	143994409	143994426	143994448	143994465	143994487	143994504	143994526	143994543	143994565	143994582	143994604	143994621	143994643	143994660	143994682	143994699	143994721	143994738	143994760	143994777	143994799
chr2	CAGTAGTTAACAAAGCACATAGG	23	175014260	175014282	175136301	175136279	175139325	175139303	175200916	175200894	175203966	175203944	175332480	175332458	175335529	175335507	175430037	175430015	175433086	175433064	175472557	175472579	175603605	175603583	175643074	175643096	175646123	175646145	175740633	175740655	175743682	175743704	175872196	175872218	175875246	175875268	175968038	175968060	175971087	175971109	176147682	176147660	176150730	176150708	176229272	176229294	176232323	176232345	176481015
chr2	AGAATATTAGCAACTGAAGAGGG	23	175137715	175137737	175138988	175139010	175202110	175202132	175203630	175203652	175333673	175333695	175335193	175335215	175431230	175431252	175432750	175432772	175643410	175643388	175644930	175644908	175740969	175740947	175742489	175742467	175872532	175872510	175874052	175874030	175968374	175968352	175969894	175969872	176148875	176148897	176150394	176150416	176229608	176229586	176482208	176482230	176483728	176483750	176631772	176631794	176633292	176633314	176711364
chr2	CCTCCCTGTGAGGAGGTTAGCTG	23	135677996	135678018	135678042	135678064	135678134	135678156	135678180	135678202	135678226	135678248	135678272	135678294	135678318	135678340	135678364	135678386	135678410	135678432	135678456	135678478	135678502	135678524	135678548	135678570	135678594	135678616	135678640	135678662	135678686	135678708	135678732	135678754	135678778	135678800	135678824	135678846	135678870	135678892	135678916	135678938	135678962	135678984	135679008	135679030	135679054	135679076
chr2	CCTAAGGGTGGTGCTCATGTCAC	23	150181656	150181678	150257414	150257436	150485194	150485172	174981114	174981092	175138713	175138691	175142144	175142122	175206993	175206971	175274991	175275013	175338345	175338323	175372361	175372383	175435910	175435888	175469910	175469932	175606252	175606230	175640258	175640280	175703799	175703777	175737809	175737831	175801171	175801149	175869169	175869191	175931201	175931179	175965222	175965244	176153544	176153522	176226474	176226496	176423522	176423544	176486882
chr2	TGCCTGCCTCTCCACCTTTCTGG	23	175137522	175137544	175138803	175138825	175201917	175201939	175203445	175203467	175333480	175333502	175335009	175335031	175431037	175431059	175432566	175432588	175643594	175643572	175645123	175645101	175741153	175741131	175742682	175742660	175872717	175872695	175874245	175874223	175968558	175968536	175970087	175970065	176148682	176148704	176150209	176150231	176229793	176229771	176231319	176231297	176482015	176482037	176483544	176483566	176631579	176631601	176633108
chr2	CTAACAATCAGGAACACTAGGGG	23	175084943	175084965	175107816	175107794	175199503	175199481	175281732	175281754	175329168	175329146	175378890	175378912	175426725	175426703	175476446	175476468	175599716	175599694	175649435	175649457	175697270	175697248	175746994	175747016	175794430	175794408	175876659	175876681	175924672	175924650	175974399	175974421	176095891	176095913	176119407	176119385	176146268	176146246	176233746	176233768	176296911	176296933	176430263	176430285	176477703	176477681	176527432
chr2	CCAAGTAAACTTTTTAAGAGTAG	22	175066406	175066428	175080050	175080028	175205160	175205182	175276644	175276622	175336516	175336538	175374018	175373996	175434073	175434095	175471569	175471547	175604593	175604615	175642087	175642065	175702142	175702164	175739646	175739624	175799518	175799540	175871002	175870980	175929544	175929566	175967051	175967029	176151717	176151739	176292027	176292005	176425175	176425153	176485051	176485073	176522560	176522538	176634615	176634637	176672106	176672084	176710041
chr2	CCCAGAGCCCGCAGGTGTCAGCT	22	179309412	179309434	179309445	179309467	179309544	179309566	179309577	179309599	179309610	179309632	179309643	179309665	179309676	179309698	179309775	179309797	179309808	179309830	179309841	179309863	179310006	179310028	179310039	179310061	179310204	179310226	179310270	179310292	179310336	179310358	179310369	179310391	179310534	179310556	179310567	179310589	179310600	179310622	179310666	179310688	179310798	179310820	179310831	179310853
chr2	CCCTCCAGGGTTCTGGCCCTCCA	22	180064879	180064901	180064895	180064917	180064943	180064965	180064959	180064981	180064975	180064997	180065159	180065181	180065351	180065373	180065423	180065445	180065471	180065493	180065599	180065621	180066261	180066283	180066277	180066299	180066517	180066539	180066709	180066731	180066725	180066747	180066965	180066987	180067061	180067083	180067157	180067179	180067173	180067195	180067189	180067211	180067205	180067227	180067221	180067243
chr2	CCTCCAGGGTTCTGGCCCTCCAG	22	180064880	180064902	180064896	180064918	180064944	180064966	180064960	180064982	180064976	180064998	180065160	180065182	180065352	180065374	180065424	180065446	180065472	180065494	180065600	180065622	180066262	180066284	180066278	180066300	180066518	180066540	180066710	180066732	180066726	180066748	180066966	180066988	180067062	180067084	180067158	180067180	180067174	180067196	180067190	180067212	180067206	180067228	180067222	180067244
chr2	GACAAGGCTCAGAGCAAAGCAGG	22	175137819	175137841	175139091	175139113	175202214	175202236	175333777	175333799	175335296	175335318	175431334	175431356	175432853	175432875	175643307	175643285	175644826	175644804	175740866	175740844	175742385	175742363	175873948	175873926	175968271	175968249	175969790	175969768	176148979	176149001	176150497	176150519	176229505	176229483	176482312	176482334	176483831	176483853	176631876	176631898	176633395	176633417	176711261	176711239	176712781	176712759	176801561
chr2	TCACTTAAATATGTCACCCAAGG	22	175136361	175136383	175200976	175200998	175202506	175202528	175332540	175332562	175334069	175334091	175430097	175430119	175431626	175431648	175644534	175644512	175646063	175646041	175742093	175742071	175743622	175743600	175873656	175873634	175875186	175875164	175969498	175969476	175971027	175971005	176147742	176147764	176149269	176149291	176230733	176230711	176232263	176232241	176481075	176481097	176482604	176482626	176630639	176630661	176632168	176632190	176712489
chr2	TCAGTGAGACAAAAGACACCAGG	22	175035471	175035493	175083918	175083940	175108840	175108818	175135889	175135867	175200504	175200482	175280717	175280739	175332069	175332047	175377875	175377897	175429626	175429604	175475431	175475453	175600731	175600709	175646534	175646556	175698285	175698263	175744093	175744115	175795445	175795423	175875658	175875680	175925687	175925665	175971498	175971520	176147270	176147248	176232735	176232757	176295896	176295918	176429248	176429270	176480604	176480582	176526417
chr2	CCCATGTGCCCTCTAATAGCACC	22	144686059	144686081	144686080	144686102	144686211	144686233	144686363	144686385	144686428	144686450	144686449	144686471	144686731	144686753	144686752	144686774	144686773	144686795	144687033	144687055	144687054	144687076	144687075	144687097	144687306	144687328	144687327	144687349	144687391	144687413	144687456	144687478	144687477	144687499	144687498	144687520	144687519	144687541	144687606	144687628	144687669	144687691	144687690	144687712
chr2	ATAGGTCTGTGACCTCCCATAGG	22	107125671	107125693	107125707	107125729	107125760	107125782	107125778	107125800	107125796	107125818	107125832	107125854	107125919	107125941	107125937	107125959	107125955	107125977	107125991	107126013	107126044	107126066	107126079	107126101	107126097	107126119	107126133	107126155	107126169	107126191	107126187	107126209	107126205	107126227	107126277	107126299	107126331	107126353	107126349	107126371	107126439	107126461	107126475	107126497
chr2	CCATGCACAGAACCTCCCATTCC	22	34050065	34050087	34050109	34050131	34050219	34050241	34050241	34050263	34050307	34050329	34050417	34050439	34050527	34050549	34050593	34050615	34050659	34050681	34050725	34050747	34050769	34050791	34050879	34050901	34050945	34050967	34050989	34051011	34051121	34051143	34051209	34051231	34051275	34051297	34051341	34051363	34051385	34051407	34051473	34051495	34051539	34051561	34051605	34051627
chr2	CCCTGTAACCCAGGGAGGTTAGA	22	175035528	175035506	175083975	175083953	175108783	175108805	175200447	175200469	175280774	175280752	175332012	175332034	175377932	175377910	175429569	175429591	175475488	175475466	175600674	175600696	175646591	175646569	175698228	175698250	175744150	175744128	175795388	175795410	175875715	175875693	175925630	175925652	175971555	175971533	176094933	176094911	176120374	176120396	176147213	176147235	176232792	176232770	176295953	176295931	176429305	176429283	176480547
chr2	CAGTGAGACAAAAGACACCAGGG	22	175035472	175035494	175083919	175083941	175108839	175108817	175135888	175135866	175200503	175200481	175280718	175280740	175332068	175332046	175377876	175377898	175429625	175429603	175475432	175475454	175600730	175600708	175646535	175646557	175698284	175698262	175744094	175744116	175795444	175795422	175875659	175875681	175925686	175925664	175971499	175971521	176147269	176147247	176232736	176232758	176295897	176295919	176429249	176429271	176480603	176480581	176526418
chr2	CCAATGTGGAAAAGCCTTTGCAA	22	175061711	175061689	175131139	175131117	175131391	175131369	175195421	175195399	175196009	175195987	175325502	175325480	175325670	175325648	175423059	175423037	175423227	175423205	175652933	175652955	175653101	175653123	175750492	175750514	175750660	175750682	175880153	175880175	175880741	175880763	175977897	175977919	175978065	175978087	176142098	176142076	176142266	176142244	176142770	176142748	176242325	176242347	176474037	176474015	176474205	176474183	176623601
chr2	CCATGGGTCCTCACAGAGCACTC	22	116537258	116537280	116546512	116546534	116549131	116549153	116549160	116549182	116549850	116549872	116550050	116550072	116550627	116550649	116550914	116550936	116551173	116551195	116551809	116551831	116552098	116552120	116552903	116552925	116553726	116553748	116554407	116554429	116554465	116554487	116555099	116555121	116556886	116556908	116559152	116559174	116559669	116559691	116560453	116560475	116561891	116561913	116562296	116562318
chr2	CCATCTGAACATCACTGAACACG	22	133475759	133475781	133475816	133475838	133475845	133475867	133475874	133475896	133475903	133475925	133475989	133476011	133476018	133476040	133476047	133476069	133476104	133476126	133476219	133476241	133476248	133476270	133476277	133476299	133476306	133476328	133476335	133476357	133476364	133476386	133476393	133476415	133476422	133476444	133476479	133476501	133476508	133476530	133476537	133476559	133476566	133476588	133476595	133476617
chr2	CCAGGCCCTAAGTATTGCCTTTT	22	174964318	174964296	175022654	175022676	175058123	175058145	175093055	175093033	175191646	175191668	175235979	175235957	175292346	175292324	175321474	175321496	175389918	175389896	175419031	175419053	175487502	175487480	175657129	175657107	175686242	175686264	175754688	175754666	175783816	175783838	175840183	175840205	175884516	175884494	175913644	175913666	175982093	175982071	176104254	176104232	176138322	176138344	176196367	176196389	176305893	176305871	176440877
chr2	TGCTGCAGGGGTCACTGTTATGG	22	175005200	175005222	175082284	175082306	175109675	175109653	175175414	175175392	175201194	175201172	175279086	175279108	175332758	175332736	175376246	175376268	175430315	175430293	175473799	175473821	175602363	175602341	175645845	175645867	175699914	175699892	175743404	175743426	175797076	175797054	175874968	175874990	175927316	175927294	175970809	175970831	176121274	176121252	176147960	176147938	176232045	176232067	176294261	176294283	176427617	176427639	176481293
chr2	CTTTCAAAGCAGTGAACCCAGGG	22	175013053	175013075	175064959	175064937	175081512	175081534	175137574	175137552	175201969	175201947	175278317	175278339	175333532	175333510	175375481	175375503	175431089	175431067	175473033	175473055	175603129	175603107	175645071	175645093	175700679	175700657	175742630	175742652	175797845	175797823	175874193	175874215	175928081	175928059	175970035	175970057	176231267	176231289	176293491	176293513	176426848	176426870	176482067	176482045	176524023	176524045	176631631
chr2	CCTAAATCCTGATTGGTGTGAAA	22	174964032	174964010	175023146	175023168	175058411	175058433	175126916	175126938	175166063	175166085	175191930	175191952	175235701	175235679	175321758	175321780	175419315	175419337	175656845	175656823	175754404	175754382	175840461	175840483	175884232	175884210	175981809	175981787	176138606	176138628	176196645	176196667	176240401	176240379	176470293	176470315	176619857	176619879	176724799	176724777	176761847	176761825	176814208	176814186	176913977	176913999	176957733
chr2	CCTTTTCCATATCTGCAGATTTC	22	175137399	175137421	175201794	175201816	175203322	175203344	175333357	175333379	175334886	175334908	175430914	175430936	175432443	175432465	175643717	175643695	175645246	175645224	175741276	175741254	175742805	175742783	175872840	175872818	175874368	175874346	175968681	175968659	175970210	175970188	176148559	176148581	176150086	176150108	176229916	176229894	176231441	176231419	176481892	176481914	176483421	176483443	176631456	176631478	176632985	176633007	176711672
chr2	CCTGTAACCCAGGGAGGTTAGAC	22	175035527	175035505	175083974	175083952	175108784	175108806	175200448	175200470	175280773	175280751	175332013	175332035	175377931	175377909	175429570	175429592	175475487	175475465	175600675	175600697	175646590	175646568	175698229	175698251	175744149	175744127	175795389	175795411	175875714	175875692	175925631	175925653	175971554	175971532	176094932	176094910	176120375	176120397	176147214	176147236	176232791	176232769	176295952	176295930	176429304	176429282	176480548
chr2	TCTCAGGTGTTGATGGTGCTGGG	22	175085554	175085576	175107204	175107182	175134282	175134260	175198891	175198869	175232228	175232206	175328556	175328534	175426113	175426091	175477057	175477079	175650047	175650069	175747606	175747628	175843934	175843956	175877271	175877293	175975011	175975033	176096502	176096524	176118795	176118773	176145656	176145634	176200118	176200140	176234361	176234383	176297522	176297544	176477091	176477069	176626655	176626633	176677594	176677616	176717999	176718021	176758377
chr2	CCTGTAGCTCCTACTTTCTTTAT	22	175083795	175083817	175200627	175200605	175280594	175280616	175332192	175332170	175377752	175377774	175429749	175429727	175475308	175475330	175600854	175600832	175646411	175646433	175698408	175698386	175743970	175743992	175795568	175795546	175875535	175875557	175925810	175925788	175971375	175971397	176094753	176094775	176147393	176147371	176232612	176232634	176295773	176295795	176429125	176429147	176480727	176480705	176526294	176526316	176630291	176630269	176675845
chr2	CCTTTTCCAGATCTGCAGATTTG	22	175013219	175013197	175081678	175081656	175142195	175142217	175207044	175207066	175278482	175278460	175338396	175338418	175375646	175375624	175435961	175435983	175473198	175473176	175602964	175602986	175640207	175640185	175700514	175700536	175737758	175737736	175797680	175797702	175869118	175869096	175927916	175927938	175965171	175965149	176293657	176293635	176427013	176426991	176486933	176486955	176524188	176524166	176636503	176636525	176673735	176673713	176708161
chr2	AAACATAAACGAACACATACAGG	22	175018409	175018431	175018913	175018935	175061671	175061649	175131267	175131245	175195381	175195359	175325462	175325440	175325630	175325608	175423019	175422997	175423187	175423165	175652973	175652995	175653141	175653163	175750532	175750554	175750700	175750722	175880781	175880803	175977937	175977959	175978105	175978127	176142058	176142036	176142730	176142708	176237369	176237391	176242365	176242387	176473997	176473975	176474165	176474143	176623561	176623539	176623729
chr2	GGAGGTTAGCTGAGTGAAGCAGG	22	135678007	135678029	135678053	135678075	135678145	135678167	135678237	135678259	135678283	135678305	135678329	135678351	135678375	135678397	135678421	135678443	135678467	135678489	135678513	135678535	135678559	135678581	135678605	135678627	135678651	135678673	135678697	135678719	135678743	135678765	135678789	135678811	135678835	135678857	135678881	135678903	135678927	135678949	135678973	135678995	135679019	135679041	135679065	135679087
chr2	CCATGACTTCTAGAAGTTTGAAA	22	175105893	175105915	175132932	175132954	175197548	175197570	175230914	175230936	175327209	175327231	175424766	175424788	175651394	175651372	175748953	175748931	175845248	175845226	175878614	175878592	175976358	175976336	176117485	176117507	176201431	176201409	176319117	176319139	176475744	176475766	176625308	176625330	176757063	176757085	176835263	176835241	176952947	176952969	177036893	177036871	177127335	177127357	177168740	177168762	177195439	177195461	177266753
chr2	CCAGAGCCCGCAGGTGTCAGCTG	22	179309413	179309435	179309446	179309468	179309545	179309567	179309578	179309600	179309611	179309633	179309644	179309666	179309677	179309699	179309776	179309798	179309809	179309831	179309842	179309864	179310007	179310029	179310040	179310062	179310205	179310227	179310271	179310293	179310337	179310359	179310370	179310392	179310535	179310557	179310568	179310590	179310601	179310623	179310667	179310689	179310799	179310821	179310832	179310854
chr2	CCCTCCTTCCTCTCTCCACAAGG	22	175035926	175035948	175084378	175084400	175135429	175135407	175200044	175200022	175281177	175281199	175329715	175329693	175378335	175378357	175427272	175427250	175475891	175475913	175600271	175600249	175648888	175648910	175697825	175697803	175746447	175746469	175794985	175794963	175876118	175876140	175925227	175925205	175973852	175973874	176095336	176095358	176146810	176146788	176296356	176296378	176429708	176429730	176478250	176478228	176526877	176526899	176627814
chr2	AACAAAGCTGTGTGTGCTTCAGG	22	174974956	174974934	175144027	175144005	175208882	175208860	175273893	175273915	175340233	175340211	175371264	175371286	175437798	175437776	175468812	175468834	175607350	175607328	175638370	175638392	175704896	175704874	175735921	175735943	175802269	175802247	175867280	175867302	175932298	175932276	175963334	175963356	176154642	176154620	176224597	176224619	176422424	176422446	176488770	176488748	176519806	176519828	176638340	176638318	176669349	176669371	176706330
chr2	CCTTTTGCAATAGCTAAGCGATA	22	175087204	175087182	175132624	175132646	175171289	175171311	175230549	175230571	175283995	175283973	175326900	175326922	175381145	175381123	175424457	175424479	175478697	175478675	175651703	175651681	175695015	175695037	175749262	175749240	175792167	175792189	175845613	175845591	175922417	175922439	175976667	175976645	176098153	176098131	176143998	176144020	176201758	176201736	176236016	176235994	176299539	176299517	176432526	176432504	176475435	176475457	176529687
chr2	CCAATAGGGTACAATAAGCACTG	22	175086975	175086997	175132853	175132831	175197469	175197447	175283766	175283788	175327130	175327108	175380916	175380938	175424687	175424665	175478468	175478490	175651473	175651495	175695244	175695222	175749032	175749054	175792396	175792374	175878693	175878715	175922646	175922624	175976437	175976459	176097924	176097946	176144228	176144206	176235787	176235809	176299310	176299332	176432297	176432319	176475665	176475643	176529458	176529480	176625229	176625207	176679005
chr2	CCCTGAGAGGTCATGTGCAGCCC	22	166830858	166830880	166830878	166830900	166830898	166830920	166830938	166830960	166830978	166831000	166830998	166831020	166831018	166831040	166831038	166831060	166831058	166831080	166831078	166831100	166831098	166831120	166831118	166831140	166831138	166831160	166831158	166831180	166831178	166831200	166831198	166831220	166831358	166831380	166831478	166831500	166831538	166831560	166831598	166831620	166831658	166831680	166831798	166831820
chr2	CTACTCTTAAAAAGTTTACTTGG	22	175066428	175066406	175080028	175080050	175205182	175205160	175276622	175276644	175336538	175336516	175373996	175374018	175434095	175434073	175471547	175471569	175604615	175604593	175642065	175642087	175702164	175702142	175739624	175739646	175799540	175799518	175870980	175871002	175929566	175929544	175967029	175967051	176151739	176151717	176292005	176292027	176425153	176425175	176485073	176485051	176522538	176522560	176634637	176634615	176672084	176672106	176710019
chr2	CCAAAGCAGAAAGGCCTCACCTA	22	175084105	175084083	175108653	175108675	175135702	175135724	175174392	175174414	175200317	175200339	175378062	175378040	175475618	175475596	175600544	175600566	175698098	175698120	175875845	175875823	175925500	175925522	176095063	176095041	176120244	176120266	176147083	176147105	176296083	176296061	176526604	176526582	176676155	176676133	176804977	176804955	176832504	176832482	176858297	176858319	177007295	177007273	177034134	177034112	177059246	177059268	177136273
chr2	CCTCTAATAGCACCCATGTGCCC	22	144686068	144686090	144686089	144686111	144686220	144686242	144686372	144686394	144686437	144686459	144686458	144686480	144686740	144686762	144686761	144686783	144686782	144686804	144687042	144687064	144687063	144687085	144687084	144687106	144687315	144687337	144687336	144687358	144687400	144687422	144687465	144687487	144687486	144687508	144687507	144687529	144687528	144687550	144687615	144687637	144687657	144687679	144687678	144687700
chr2	GTTCTCGCCCTCCAGGGTTCTGG	22	180064872	180064894	180064936	180064958	180065104	180065126	180065280	180065302	180065344	180065366	180065416	180065438	180065464	180065486	180065592	180065614	180065672	180065694	180065720	180065742	180066190	180066212	180066350	180066372	180066446	180066468	180066510	180066532	180066542	180066564	180066638	180066660	180066798	180066820	180066894	180066916	180066958	180066980	180066990	180067012	180067054	180067076	180067086	180067108
chr2	CCCAGCTGCCATTCCTTATGCAA	22	150183310	150183332	150259065	150259087	150483540	150483518	175084290	175084312	175200132	175200110	175281089	175281111	175329803	175329781	175378247	175378269	175427360	175427338	175475803	175475825	175600359	175600337	175648800	175648822	175697913	175697891	175746359	175746381	175795073	175795051	175876030	175876052	175925315	175925293	175973764	175973786	176095248	176095270	176296268	176296290	176429620	176429642	176478338	176478316	176526789	176526811	176627902
chr2	GCTTCATTTTCACACCAATCAGG	22	174964003	174964025	175023175	175023153	175058440	175058418	175092737	175092759	175235672	175235694	175292031	175292053	175389603	175389625	175487187	175487209	175686557	175686535	175784131	175784109	175840490	175840468	175913959	175913937	176103936	176103958	176196674	176196652	176240372	176240394	176305575	176305597	176440562	176440584	176538145	176538167	176687724	176687746	176761818	176761840	176848805	176848783	176914006	176913984	176957704	176957726	177050447
chr2	CCCTAAATCCTGATTGGTGTGAA	22	174964033	174964011	175023145	175023167	175058410	175058432	175126915	175126937	175166062	175166084	175191929	175191951	175235702	175235680	175321757	175321779	175419314	175419336	175656846	175656824	175754405	175754383	175840460	175840482	175884233	175884211	175981810	175981788	176138605	176138627	176196644	176196666	176240402	176240380	176470292	176470314	176619856	176619878	176724800	176724778	176761848	176761826	176814209	176814187	176913976	176913998	176957734
chr2	TAGTTCTCTTCATTTCCACTTGG	22	174994674	174994696	175098342	175098320	175181346	175181368	175221402	175221424	175297636	175297614	175311429	175311451	175395208	175395186	175408984	175409006	175492788	175492766	175667176	175667154	175680952	175680974	175764733	175764711	175778526	175778548	175854760	175854738	175894561	175894539	175908354	175908376	175992393	175992371	176109537	176109515	176128250	176128272	176211278	176211256	176311176	176311154	176446167	176446145	176459964	176459986	176543750
chr2	CCCTGGTTATTATAGTAATCTCC	22	175085043	175085065	175107716	175107694	175173264	175173242	175199403	175199381	175281832	175281854	175329068	175329046	175378990	175379012	175426625	175426603	175476546	175476568	175599616	175599594	175649535	175649557	175697170	175697148	175747094	175747116	175794330	175794308	175876759	175876781	175924572	175924550	175974499	175974521	176095991	176096013	176119307	176119285	176146168	176146146	176297011	176297033	176430363	176430385	176477603	176477581	176527532
chr2	CCAGCTGCCATTCCTTATGCAAT	22	150183311	150183333	150259066	150259088	150483539	150483517	175084291	175084313	175200131	175200109	175281090	175281112	175329802	175329780	175378248	175378270	175427359	175427337	175475804	175475826	175600358	175600336	175648801	175648823	175697912	175697890	175746360	175746382	175795072	175795050	175876031	175876053	175925314	175925292	175973765	175973787	176095249	176095271	176296269	176296291	176429621	176429643	176478337	176478315	176526790	176526812	176627901
chr2	CATCTGAACATCACTGAACACGG	22	133475760	133475782	133475817	133475839	133475846	133475868	133475875	133475897	133475904	133475926	133475990	133476012	133476019	133476041	133476048	133476070	133476105	133476127	133476220	133476242	133476249	133476271	133476278	133476300	133476307	133476329	133476336	133476358	133476365	133476387	133476394	133476416	133476423	133476445	133476480	133476502	133476509	133476531	133476538	133476560	133476567	133476589	133476596	133476618
chr2	AGGGGTCACTGTTATGGAGAAGG	22	174980563	174980541	175005206	175005228	175082290	175082312	175175408	175175386	175201188	175201166	175279092	175279114	175332752	175332730	175376252	175376274	175430309	175430287	175473805	175473827	175602357	175602335	175645851	175645873	175699908	175699886	175743410	175743432	175797070	175797048	175874974	175874996	175927310	175927288	175970815	175970837	176147954	176147932	176232051	176232073	176294267	176294289	176427623	176427645	176481287	176481265	176524794
chr2	CATATGGATTTGTTCTTTGGTGG	22	174964098	174964120	175023080	175023058	175058345	175058323	175126850	175126828	175165997	175165975	175191864	175191842	175225515	175225493	175235767	175235789	175321692	175321670	175419249	175419227	175656911	175656933	175754470	175754492	175840395	175840373	175850647	175850669	175884298	175884320	175981875	175981897	176138540	176138518	176196579	176196557	176207162	176207184	176470227	176470205	176619791	176619769	176724865	176724887	176751773	176751751	176761913
chr2	CCTCCTTCCTCTCTCCACAAGGT	22	175035927	175035949	175084379	175084401	175135428	175135406	175200043	175200021	175281178	175281200	175329714	175329692	175378336	175378358	175427271	175427249	175475892	175475914	175600270	175600248	175648889	175648911	175697824	175697802	175746448	175746470	175794984	175794962	175876119	175876141	175925226	175925204	175973853	175973875	176095337	176095359	176146809	176146787	176296357	176296379	176429709	176429731	176478249	176478227	176526878	176526900	176627813
chr2	CCTGTCTGTGCACACCTGCCCTC	22	105257810	105257832	105257888	105257910	105257927	105257949	105258005	105258027	105258044	105258066	105258083	105258105	105258161	105258183	105258239	105258261	105258278	105258300	105258317	105258339	105258356	105258378	105258395	105258417	105258434	105258456	105258473	105258495	105258512	105258534	105258551	105258573	105258668	105258690	105258746	105258768	105258785	105258807	105258824	105258846	105258863	105258885	105258902	105258924
chr2	CCCCAGGTTATTTTGAACAATTT	21	175011856	175011834	175140062	175140084	175204910	175204932	175276894	175276872	175336266	175336288	175374268	175374246	175433823	175433845	175471819	175471797	175604343	175604365	175642337	175642315	175701892	175701914	175739896	175739874	175799268	175799290	175871252	175871230	175929294	175929316	175967301	175967279	176151467	176151489	176425425	176425403	176484801	176484823	176522810	176522788	176634365	176634387	176672356	176672334	176710291	176710269	176800591
chr2	CCTTCCTCTCTCCACAAGGTCCC	21	175084382	175084404	175135425	175135403	175200040	175200018	175281181	175281203	175329711	175329689	175378339	175378361	175427268	175427246	175475895	175475917	175600267	175600245	175648892	175648914	175697821	175697799	175746451	175746473	175794981	175794959	175876122	175876144	175925223	175925201	175973856	175973878	176095340	176095362	176146806	176146784	176296360	176296382	176429712	176429734	176478246	176478224	176526881	176526903	176627810	176627788	176676432
chr2	GGTTACAGGGTTACAAATTAGGG	21	175035519	175035541	175083966	175083988	175135841	175135819	175200456	175200434	175280765	175280787	175332021	175331999	175377923	175377945	175429578	175429556	175475479	175475501	175600683	175600661	175646582	175646604	175698237	175698215	175744141	175744163	175795397	175795375	175875706	175875728	175925639	175925617	175971546	175971568	176120383	176120361	176147222	176147200	176232783	176232805	176295944	176295966	176429296	176429318	176480556	176480534	176526465
chr2	CCAACTTTGAAGCTGGTCTACTT	21	175084032	175084054	175108726	175108704	175174465	175174443	175200390	175200368	175280831	175280853	175331955	175331933	175377989	175378011	175429512	175429490	175646648	175646670	175698171	175698149	175744207	175744229	175795331	175795309	175875772	175875794	175925573	175925551	175971612	175971634	176094990	176095012	176120317	176120295	176147156	176147134	176232849	176232871	176296010	176296032	176429362	176429384	176480490	176480468	176526531	176526553	176630054
chr2	CCTAATGGCTATGAGACAAGGCT	21	175137805	175137827	175139077	175139099	175202200	175202222	175333763	175333785	175335282	175335304	175431320	175431342	175432839	175432861	175643321	175643299	175644840	175644818	175740880	175740858	175742399	175742377	175873962	175873940	175968285	175968263	175969804	175969782	176148965	176148987	176150483	176150505	176229519	176229497	176482298	176482320	176483817	176483839	176631862	176631884	176633381	176633403	176711275	176711253	176712795	176712773	176801575
chr2	CCAGCTTGATTCCAGGAGGAAGA	21	175012991	175013013	175065021	175064999	175137647	175137625	175138920	175138898	175202042	175202020	175203562	175203540	175333605	175333583	175335125	175335103	175431162	175431140	175432682	175432660	175643478	175643500	175644998	175645020	175741037	175741059	175742557	175742579	175872600	175872622	175874120	175874142	175968442	175968464	175969962	175969984	176148807	176148785	176150326	176150304	176231194	176231216	176482140	176482118	176483660	176483638	176631704
chr2	TTTTTTCTGATTATAGCTCTGGG	21	175094033	175094011	175125667	175125689	175190653	175190675	175237152	175237130	175293324	175293302	175320481	175320503	175390896	175390874	175418038	175418060	175488480	175488458	175658122	175658100	175685264	175685286	175755681	175755659	175782838	175782860	175839010	175839032	175885509	175885487	175912666	175912688	175983086	175983064	176105228	176105206	176137328	176137350	176195187	176195209	176306871	176306849	176441855	176441833	176469016	176469038	176539438
chr2	TTAGCCTTTATGCTTCACAGAGG	21	175144820	175144798	175209674	175209652	175273102	175273124	175341022	175341000	175370473	175370495	175438587	175438565	175468021	175468043	175608141	175608119	175637581	175637603	175705687	175705665	175735132	175735154	175803060	175803038	175866488	175866510	175933089	175933067	175962545	175962567	176155433	176155411	176223805	176223827	176421633	176421655	176489559	176489537	176519015	176519037	176639129	176639107	176668558	176668580	176705541	176705563	176796618
chr2	TGAGTGCTAGGAAGTGAAATGGG	21	174975126	174975104	175144198	175144176	175209053	175209031	175273722	175273744	175340404	175340382	175371093	175371115	175437969	175437947	175468641	175468663	175607521	175607499	175638199	175638221	175705067	175705045	175735750	175735772	175802440	175802418	175867109	175867131	175932469	175932447	175963163	175963185	176154813	176154791	176224426	176224448	176422253	176422275	176488941	176488919	176519635	176519657	176638511	176638489	176669178	176669200	176706159
chr2	CCTCTGCTGCCCAGGGCTTGGAA	21	175083856	175083878	175108902	175108880	175135951	175135929	175200566	175200544	175332131	175332109	175429688	175429666	175475369	175475391	175600793	175600771	175646472	175646494	175744031	175744053	175875596	175875618	175971436	175971458	176094814	176094836	176120493	176120471	176147332	176147310	176232673	176232695	176295834	176295856	176480666	176480644	176630230	176630208	176675906	176675928	176714428	176714450	176804728	176804750	176832255	176832277	176858546
chr2	ATCTAATCAAATATTTCTGAAGG	21	175036992	175036970	175107298	175107320	175134376	175134398	175172850	175172872	175198985	175199007	175282250	175282228	175328651	175328673	175379408	175379386	175426208	175426230	175476964	175476942	175649952	175649930	175696752	175696774	175747511	175747489	175793912	175793934	175877177	175877155	175924154	175924176	175974916	175974894	176096409	176096387	176118889	176118911	176145750	176145772	176234268	176234246	176430781	176430759	176477186	176477208	176527950
chr2	AGAAGTTTCTCAGGTGTTGATGG	21	175085547	175085569	175107211	175107189	175134289	175134267	175198898	175198876	175232235	175232213	175328563	175328541	175426120	175426098	175477050	175477072	175650040	175650062	175747599	175747621	175843927	175843949	175877264	175877286	175975004	175975026	176096495	176096517	176118802	176118780	176145663	176145641	176200111	176200133	176234354	176234376	176297515	176297537	176477098	176477076	176626662	176626640	176677587	176677609	176717992	176718014	176758384
chr2	AATGTAAATTTTCCAGACTAGGG	21	175084774	175084796	175135062	175135040	175173532	175173510	175199671	175199649	175281563	175281585	175329336	175329314	175378721	175378743	175426893	175426871	175476277	175476299	175599885	175599863	175649267	175649289	175697439	175697417	175746826	175746848	175794599	175794577	175876491	175876513	175924841	175924819	175974231	175974253	176095722	176095744	176146436	176146414	176296742	176296764	176430094	176430116	176477871	176477849	176527263	176527285	176627435
chr2	CCAGCCTGAAAGCAGTTGTAGGA	21	175108852	175108874	175200516	175200538	175280705	175280683	175332081	175332103	175377863	175377841	175429638	175429660	175646522	175646500	175698297	175698319	175744081	175744059	175795457	175795479	175875646	175875624	175925699	175925721	175971486	175971464	176120443	176120465	176147282	176147304	176232723	176232701	176429236	176429214	176480616	176480638	176526405	176526383	176630180	176630202	176714478	176714456	176804778	176804756	176921655	176921677	177007096
chr2	ATTTAGGAATTTATATCAAGAGG	21	175065847	175065869	175139753	175139775	175204601	175204623	175277204	175277182	175335957	175335979	175374578	175374556	175433514	175433536	175472129	175472107	175604033	175604055	175642646	175642624	175701582	175701604	175740205	175740183	175798958	175798980	175871561	175871539	175928984	175929006	175967610	175967588	176151158	176151180	176228844	176228822	176425735	176425713	176484492	176484514	176523120	176523098	176634056	176634078	176672666	176672644	176710600
chr2	CCATCCCCTGGTTATTATAGTAA	21	175015151	175015173	175085038	175085060	175199408	175199386	175281827	175281849	175329073	175329051	175378985	175379007	175426630	175426608	175476541	175476563	175599621	175599599	175649530	175649552	175697175	175697153	175747089	175747111	175794335	175794313	175876754	175876776	175924577	175924555	175974494	175974516	176146173	176146151	176233841	176233863	176297006	176297028	176430358	176430380	176477608	176477586	176527527	176527549	176627172	176627150	176677078
chr2	CACAGGTGGCCCCATCTGTCTGG	21	175138544	175138566	175201407	175201429	175202937	175202959	175332970	175332992	175334501	175334523	175430527	175430549	175432058	175432080	175644102	175644080	175645633	175645611	175741661	175741639	175743192	175743170	175873225	175873203	175874755	175874733	175969066	175969044	175970597	175970575	176148172	176148194	176230301	176230279	176481505	176481527	176483036	176483058	176631069	176631091	176632600	176632622	176712057	176712035	176713588	176713566	176802357
chr2	GCTTGATTCCAGGAGGAAGAAGG	21	175012994	175013016	175065018	175064996	175137644	175137622	175138917	175138895	175202039	175202017	175203559	175203537	175333602	175333580	175335122	175335100	175431159	175431137	175432679	175432657	175643481	175643503	175645001	175645023	175741040	175741062	175742560	175742582	175872603	175872625	175874123	175874145	175968445	175968467	175969965	175969987	176148804	176148782	176150323	176150301	176231197	176231219	176482137	176482115	176483657	176483635	176631701
chr2	CCTGGTGTCTTTTGTCTCACTGA	21	175035493	175035471	175083940	175083918	175108818	175108840	175135867	175135889	175200482	175200504	175280739	175280717	175332047	175332069	175377897	175377875	175429604	175429626	175475453	175475431	175600709	175600731	175646556	175646534	175698263	175698285	175744115	175744093	175795423	175795445	175875680	175875658	175925665	175925687	175971520	175971498	176147248	176147270	176232757	176232735	176295918	176295896	176429270	176429248	176480582	176480604	176526439
chr2	CACCCCCACTGCAGGCAGTGAGG	21	27373915	27373937	27373953	27373975	27373991	27374013	27374103	27374125	27374141	27374163	27374178	27374200	27374216	27374238	27374254	27374276	27374291	27374313	27374366	27374388	27374404	27374426	27374442	27374464	27374556	27374578	27374594	27374616	27374632	27374654	27374670	27374692	27374746	27374768	27374784	27374806	27374860	27374882	27374898	27374920	27374936	27374958
chr2	CTGAACAGGAAAGAAACTTATGG	21	175080301	175080323	175204908	175204886	175276896	175276918	175336264	175336242	175374270	175374292	175433821	175433799	175471821	175471843	175604341	175604319	175642339	175642361	175701890	175701868	175739898	175739920	175799266	175799244	175871254	175871276	175929292	175929270	175967303	175967325	176151465	176151443	176228537	176228559	176292279	176292301	176425427	176425449	176484799	176484777	176522812	176522834	176634363	176634341	176672358	176672380	176800593
chr2	CCTATGATGACGTGCATGTGAAC	21	175016648	175016670	175086511	175086533	175283308	175283330	175327588	175327566	175380457	175380479	175425145	175425123	175478009	175478031	175651015	175651037	175695703	175695681	175748574	175748596	175792854	175792832	175923105	175923083	175975979	175976001	176097460	176097482	176117852	176117830	176235329	176235351	176298842	176298864	176319484	176319462	176431839	176431861	176476123	176476101	176528999	176529021	176625687	176625665	176678546	176678568	176718967
chr2	CCTCACATGCTTTGCTTCAGTCT	21	130888373	130888395	130888402	130888424	130888563	130888585	130888625	130888647	130888658	130888680	130888691	130888713	130888790	130888812	130888823	130888845	130888856	130888878	130888922	130888944	130888955	130888977	130888988	130889010	130889054	130889076	130889087	130889109	130889120	130889142	130889153	130889175	130889219	130889241	130889252	130889274	130889285	130889307	130889318	130889340	130889351	130889373
chr2	CCATAGGTCTGTGACCTCCCATA	21	107125669	107125691	107125705	107125727	107125758	107125780	107125776	107125798	107125794	107125816	107125830	107125852	107125917	107125939	107125935	107125957	107125953	107125975	107125989	107126011	107126042	107126064	107126077	107126099	107126095	107126117	107126131	107126153	107126185	107126207	107126203	107126225	107126275	107126297	107126329	107126351	107126347	107126369	107126437	107126459	107126473	107126495
chr2	CCCTGGTGTCTTTTGTCTCACTG	21	175035494	175035472	175083941	175083919	175108817	175108839	175135866	175135888	175200481	175200503	175280740	175280718	175332046	175332068	175377898	175377876	175429603	175429625	175475454	175475432	175600708	175600730	175646557	175646535	175698262	175698284	175744116	175744094	175795422	175795444	175875681	175875659	175925664	175925686	175971521	175971499	176147247	176147269	176232758	176232736	176295919	176295897	176429271	176429249	176480581	176480603	176526440
chr2	CCTGTGTGAGTCTCTGAGAAACA	21	24734114	24734136	24734152	24734174	24734301	24734323	24734339	24734361	24734377	24734399	24734415	24734437	24734490	24734512	24734528	24734550	24734566	24734588	24734604	24734626	24734642	24734664	24734680	24734702	24734755	24734777	24734796	24734818	24734834	24734856	24734947	24734969	24734985	24735007	24735023	24735045	24735061	24735083	24735099	24735121	24735137	24735159
chr2	TTGAGTGCTAGGAAGTGAAATGG	21	174975127	174975105	175144199	175144177	175209054	175209032	175273721	175273743	175340405	175340383	175371092	175371114	175437970	175437948	175468640	175468662	175607522	175607500	175638198	175638220	175705068	175705046	175735749	175735771	175802441	175802419	175867108	175867130	175932470	175932448	175963162	175963184	176154814	176154792	176224425	176224447	176422252	176422274	176488942	176488920	176519634	176519656	176638512	176638490	176669177	176669199	176706158
chr2	CCAGGGCTTGGAAAACAGTCCTA	21	175083866	175083888	175108892	175108870	175332121	175332099	175429678	175429656	175475379	175475401	175600783	175600761	175646482	175646504	175744041	175744063	175971446	175971468	176094824	176094846	176120483	176120461	176147322	176147300	176232683	176232705	176295844	176295866	176480656	176480634	176630220	176630198	176675916	176675938	176714438	176714460	176804738	176804760	176832265	176832287	176858536	176858514	176921695	176921673	177007056	177007078	177033895
chr2	CTTTAGGATTAATTTGGAACAGG	21	175008668	175008646	175033191	175033169	175147001	175147023	175211858	175211880	175262092	175262070	175343251	175343273	175362054	175362032	175440812	175440834	175635352	175635330	175714106	175714128	175732907	175732885	175814069	175814091	175864304	175864282	175941508	175941530	175960316	175960294	176163845	176163867	176221612	176221590	176278422	176278444	176491788	176491810	176510596	176510574	176641354	176641376	176703338	176703316	176875958	176875936	176932766
chr2	CATGAGAGTAATACTACATTTGG	21	175017833	175017811	175062250	175062272	175087728	175087706	175132096	175132118	175196714	175196736	175284519	175284497	175326375	175326397	175381669	175381647	175423932	175423954	175479221	175479199	175652228	175652206	175694491	175694513	175749787	175749765	175791643	175791665	175879448	175879426	175921893	175921915	175977192	175977170	176098677	176098655	176143474	176143496	176236541	176236519	176300063	176300041	176433050	176433028	176474910	176474932	176530211
chr2	CCCCTAGTGTTCCTGATTGTTAG	21	175084965	175084943	175107794	175107816	175199481	175199503	175281754	175281732	175329146	175329168	175378912	175378890	175426703	175426725	175476468	175476446	175599694	175599716	175649457	175649435	175697248	175697270	175747016	175746994	175794408	175794430	175876681	175876659	175924650	175924672	175974421	175974399	176095913	176095891	176119385	176119407	176146246	176146268	176233768	176233746	176296933	176296911	176430285	176430263	176477681	176477703	176527454
chr2	CCTTTATGCTTCACAGAGGCAGG	21	175144816	175144794	175209670	175209648	175273106	175273128	175341018	175340996	175370477	175370499	175438583	175438561	175468025	175468047	175608137	175608115	175637585	175637607	175705683	175705661	175735136	175735158	175803056	175803034	175866492	175866514	175933085	175933063	175962549	175962571	176155429	176155407	176223809	176223831	176421637	176421659	176489555	176489533	176519019	176519041	176639125	176639103	176668562	176668584	176705545	176705567	176796622
chr2	CCACAGTTACCACAGTTACCACA	21	172065721	172065743	172065768	172065790	172065777	172065799	172065804	172065826	172065813	172065835	172065841	172065863	172065850	172065872	172065859	172065881	172065868	172065890	172065904	172065926	172065950	172065972	172066015	172066037	172066043	172066065	172066080	172066102	172066089	172066111	172066173	172066195	172066201	172066223	172066248	172066270	172066276	172066298	172066353	172066375	172066446	172066468
chr2	CCTTTGCACATAGCAGTACTCTC	21	175088443	175088465	175285738	175285760	175382722	175382744	175383142	175383164	175480357	175480379	175480693	175480715	175480777	175480799	175693018	175692996	175693438	175693416	175790424	175790402	175920420	175920398	175920840	175920818	176099562	176099584	176099646	176099668	176301200	176301222	176301284	176301306	176434269	176434291	176531264	176531286	176531684	176531706	176680894	176680916	176681230	176681252	176681314	176681336	176853096	176853074	176853180
chr2	CCTTCTACTTTTGCTATTTTTCT	21	175011659	175011681	175080103	175080125	175140258	175140236	175205107	175205085	175276697	175276719	175336463	175336441	175374071	175374093	175434020	175433998	175471622	175471644	175604540	175604518	175642140	175642162	175702089	175702067	175739699	175739721	175799465	175799443	175871055	175871077	175929491	175929469	175967104	175967126	176151664	176151642	176228338	176228360	176292080	176292102	176425228	176425250	176484998	176484976	176522613	176522635	176634562
chr2	CCCAGGGCTTGGAAAACAGTCCT	21	175083865	175083887	175108893	175108871	175332122	175332100	175429679	175429657	175475378	175475400	175600784	175600762	175646481	175646503	175744040	175744062	175971445	175971467	176094823	176094845	176120484	176120462	176147323	176147301	176232682	176232704	176295843	176295865	176480657	176480635	176630221	176630199	176675915	176675937	176714437	176714459	176804737	176804759	176832264	176832286	176858537	176858515	176921696	176921674	177007055	177007077	177033894
chr2	CCATGTGGTGATCATAGCAGAGG	21	175107600	175107578	175140973	175140951	175173148	175173126	175205814	175205792	175276163	175276185	175337180	175337158	175373537	175373559	175434739	175434717	175471088	175471110	175605074	175605052	175641423	175641445	175702623	175702601	175738980	175739002	175799999	175799977	175870348	175870370	175930025	175930003	175966387	175966409	176119191	176119169	176152375	176152353	176227645	176227667	176424694	176424716	176485717	176485695	176522079	176522101	176635281
chr2	CCCAGCCTGAAAGCAGTTGTAGG	21	175108851	175108873	175200515	175200537	175280706	175280684	175332080	175332102	175377864	175377842	175429637	175429659	175646523	175646501	175698296	175698318	175744082	175744060	175795456	175795478	175875647	175875625	175925698	175925720	175971487	175971465	176120442	176120464	176147281	176147303	176232724	176232702	176429237	176429215	176480615	176480637	176526406	176526384	176630179	176630201	176714479	176714457	176804779	176804757	176921654	176921676	177007097
chr2	GTTACAGGGTTACAAATTAGGGG	21	175035520	175035542	175083967	175083989	175135840	175135818	175200455	175200433	175280766	175280788	175332020	175331998	175377924	175377946	175429577	175429555	175475480	175475502	175600682	175600660	175646583	175646605	175698236	175698214	175744142	175744164	175795396	175795374	175875707	175875729	175925638	175925616	175971547	175971569	176120382	176120360	176147221	176147199	176232784	176232806	176295945	176295967	176429297	176429319	176480555	176480533	176526466
chr2	CCCCACTGCAGGCAGTGAGGCAC	21	27373918	27373940	27373956	27373978	27373994	27374016	27374031	27374053	27374106	27374128	27374144	27374166	27374181	27374203	27374219	27374241	27374257	27374279	27374294	27374316	27374369	27374391	27374407	27374429	27374559	27374581	27374597	27374619	27374635	27374657	27374673	27374695	27374749	27374771	27374787	27374809	27374863	27374885	27374901	27374923	27374939	27374961
chr2	CAGTTCATAAGATTCAAAAATGG	21	175063175	175063153	175087324	175087346	175197119	175197097	175284115	175284137	175326780	175326758	175381265	175381287	175424337	175424315	175478817	175478839	175651823	175651845	175694895	175694873	175749382	175749404	175792047	175792025	175879043	175879065	175922297	175922275	175976787	175976809	176098273	176098295	176143878	176143856	176299659	176299681	176432646	176432668	176475315	176475293	176529807	176529829	176624879	176624857	176679354	176679376	176719775
chr2	CCAAAAACATAAACGAACACATA	21	175018405	175018427	175018909	175018931	175061675	175061653	175131271	175131249	175195385	175195363	175325466	175325444	175325634	175325612	175423023	175423001	175423191	175423169	175652969	175652991	175653137	175653159	175750528	175750550	175750696	175750718	175880777	175880799	175977933	175977955	175978101	175978123	176142062	176142040	176142734	176142712	176237365	176237387	176242361	176242383	176474001	176473979	176474169	176474147	176623565	176623543	176623733
chr2	CCTAGCTCTTGTCTGCACTGTTT	21	175005174	175005152	175109701	175109723	175136605	175136627	175138353	175138375	175279060	175279038	175334311	175334333	175431868	175431890	175644292	175644270	175741851	175741829	175797102	175797124	175969256	175969234	176121300	176121322	176230491	176230469	176232019	176231997	176282306	176282328	176427591	176427569	176482846	176482868	176632410	176632432	176831452	176831430	176872074	176872052	176922359	176922381	176923887	176923909	177033078	177033056	177074675
chr2	CAGGGATAAGTGGAAAGAAATGG	21	175011568	175011546	175140534	175140556	175205374	175205396	175276603	175276581	175336741	175336763	175373977	175373955	175434300	175434322	175471528	175471506	175604634	175604656	175641862	175641840	175702183	175702205	175739419	175739397	175799559	175799581	175870788	175870766	175929585	175929607	175966826	175966804	176151936	176151958	176228084	176228062	176425134	176425112	176485278	176485300	176522519	176522497	176634842	176634864	176672065	176672043	176709822
chr2	CCATTTAGAACCAGCAGATCAGA	21	175015242	175015220	175134708	175134730	175173178	175173200	175199317	175199339	175232652	175232674	175328983	175329005	175426540	175426562	175649620	175649598	175747179	175747157	175843510	175843488	175876845	175876823	175974584	175974562	176096077	176096055	176146082	176146104	176199695	176199673	176233932	176233910	176477518	176477540	176627082	176627104	176717573	176717551	176758800	176758822	176805978	176805956	176920446	176920468	176954683	176954705	177008296
chr2	AGTGAATTTTTTAGAATAGCAGG	21	175209469	175209447	175273306	175273328	175340820	175340798	175370677	175370699	175438385	175438363	175468225	175468247	175607937	175607915	175637783	175637805	175705483	175705461	175735334	175735356	175802856	175802834	175866693	175866715	175932885	175932863	175962747	175962769	176155229	176155207	176224010	176224032	176421837	176421859	176489357	176489335	176519219	176519241	176638927	176638905	176668762	176668784	176705743	176705765	176796822	176796844	176930368
chr2	CAATCAGGAACACTAGGGGAAGG	21	175084947	175084969	175199499	175199477	175281736	175281758	175329164	175329142	175378894	175378916	175426721	175426699	175476450	175476472	175599712	175599690	175649439	175649461	175697266	175697244	175746998	175747020	175794426	175794404	175876663	175876685	175924668	175924646	175974403	175974425	176095895	176095917	176146264	176146242	176233750	176233772	176296915	176296937	176430267	176430289	176477699	176477677	176527436	176527458	176627263	176627241	176676987
chr2	CCACCCACCCAGCACCATCAACA	21	175085583	175085561	175107175	175107197	175134253	175134275	175198862	175198884	175328527	175328549	175426084	175426106	175477086	175477064	175650076	175650054	175747635	175747613	175877300	175877278	175975040	175975018	176096531	176096509	176118766	176118788	176145627	176145649	176234390	176234368	176297551	176297529	176477062	176477084	176626626	176626648	176677623	176677601	176718028	176718006	176806433	176806411	176833982	176833960	176856829	176856851	176919988
chr2	TGTAACCCTGTAACCCAGGGAGG	21	175035533	175035511	175083980	175083958	175108778	175108800	175200442	175200464	175280779	175280757	175332007	175332029	175377937	175377915	175429564	175429586	175475493	175475471	175600669	175600691	175646596	175646574	175698223	175698245	175744155	175744133	175795383	175795405	175875720	175875698	175925625	175925647	175971560	175971538	176120369	176120391	176147208	176147230	176232797	176232775	176295958	176295936	176429310	176429288	176480542	176480564	176526479
chr2	CCATATCTGCAGATTTCCAGTTC	21	175137405	175137427	175201800	175201822	175203328	175203350	175333363	175333385	175334892	175334914	175430920	175430942	175432449	175432471	175643711	175643689	175645240	175645218	175741270	175741248	175742799	175742777	175872834	175872812	175874362	175874340	175968675	175968653	175970204	175970182	176148565	176148587	176150092	176150114	176229910	176229888	176231435	176231413	176481898	176481920	176483427	176483449	176631462	176631484	176632991	176633013	176711666
chr2	AATCATATGGATTTGTTCTTTGG	21	175023083	175023061	175058348	175058326	175126853	175126831	175191867	175191845	175225518	175225496	175235764	175235786	175321695	175321673	175419252	175419230	175656908	175656930	175754467	175754489	175840398	175840376	175850644	175850666	175884295	175884317	175981872	175981894	176138543	176138521	176196582	176196560	176207159	176207181	176470230	176470208	176619794	176619772	176724862	176724884	176751776	176751754	176761910	176761932	176814271	176814293	176947219
chr2	CAAATCTGCAGATCTGGAAAAGG	20	175013197	175013219	175081656	175081678	175142217	175142195	175207066	175207044	175278460	175278482	175338418	175338396	175375624	175375646	175435983	175435961	175473176	175473198	175602986	175602964	175640185	175640207	175700536	175700514	175737736	175737758	175797702	175797680	175869096	175869118	175927938	175927916	175965149	175965171	176293635	176293657	176426991	176427013	176486955	176486933	176524166	176524188	176636525	176636503	176673713	176673735	176708139
chr2	CCTCGTTGTGACACCATATTGCT	20	175084225	175084247	175135582	175135560	175200197	175200175	175281024	175281046	175329868	175329846	175378182	175378204	175427425	175427403	175475738	175475760	175600424	175600402	175648735	175648757	175697978	175697956	175746294	175746316	175795138	175795116	175875965	175875987	175925380	175925358	175973699	175973721	176095183	176095205	176146963	176146941	176429555	176429577	176478403	176478381	176526724	176526746	176627967	176627945	176676275	176676297	176716691
chr2	TGGAGATTACTATAATAACCAGG	20	175085066	175085044	175173241	175173263	175199380	175199402	175232715	175232737	175281855	175281833	175329045	175329067	175379013	175378991	175426602	175426624	175476569	175476547	175599593	175599615	175649558	175649536	175697147	175697169	175747117	175747095	175794307	175794329	175843447	175843425	175876782	175876760	175924549	175924571	175974522	175974500	176096014	176095992	176146145	176146167	176199632	176199610	176297034	176297012	176430386	176430364	176477580
chr2	GCAATGTCAAATGAGATCACAGG	20	175084201	175084223	175135606	175135584	175200221	175200199	175281000	175281022	175329892	175329870	175378158	175378180	175427449	175427427	175475714	175475736	175600448	175600426	175648711	175648733	175698002	175697980	175746270	175746292	175795162	175795140	175875941	175875963	175925404	175925382	175973675	175973697	176095159	176095181	176146987	176146965	176296179	176296201	176429531	176429553	176478427	176478405	176526700	176526722	176627991	176627969	176676251
chr2	CCATTGAACTTTAAAACCATGAG	20	175016890	175016868	175133056	175133078	175197667	175197689	175283563	175283541	175327333	175327355	175380713	175380691	175424890	175424912	175478265	175478243	175651270	175651248	175695447	175695469	175748829	175748807	175792599	175792621	175878495	175878473	175922849	175922871	175976234	175976212	176144431	176144453	176235584	176235562	176432094	176432072	176475868	176475890	176529255	176529233	176625432	176625454	176678802	176678780	176719222	176719200	176807628
chr2	CCAGGATCAAGGCTACCTGAGTC	20	175012112	175012090	175065902	175065924	175204656	175204678	175277149	175277127	175336012	175336034	175374523	175374501	175433569	175433591	175472074	175472052	175604088	175604110	175642591	175642569	175701637	175701659	175740150	175740128	175799013	175799035	175871506	175871484	175929039	175929061	175967555	175967533	176151213	176151235	176228789	176228767	176425680	176425658	176484547	176484569	176523065	176523043	176634111	176634133	176672611	176672589	176710545
chr2	CCAGGCTTGGTCCTTGGCAACAG	20	174975299	174975277	175209226	175209204	175273549	175273571	175340577	175340555	175370920	175370942	175438142	175438120	175468468	175468490	175607694	175607672	175638026	175638048	175705240	175705218	175735577	175735599	175802613	175802591	175866936	175866958	175932642	175932620	175962990	175963012	176154986	176154964	176422080	176422102	176489114	176489092	176519462	176519484	176638684	176638662	176669005	176669027	176705986	176706008	176797065	176797087	176999392
chr2	CCCTCGTTGTGACACCATATTGC	20	175084224	175084246	175135583	175135561	175200198	175200176	175281023	175281045	175329869	175329847	175378181	175378203	175427426	175427404	175475737	175475759	175600425	175600403	175648734	175648756	175697979	175697957	175746293	175746315	175795139	175795117	175875964	175875986	175925381	175925359	175973698	175973720	176095182	176095204	176146964	176146942	176429554	176429576	176478404	176478382	176526723	176526745	176627968	176627946	176676274	176676296	176716690
chr2	ATTCTGGCACTGACCACCTGTGG	20	175137719	175137697	175202114	175202092	175203634	175203612	175333677	175333655	175335197	175335175	175431234	175431212	175432754	175432732	175643406	175643428	175644926	175644948	175740965	175740987	175742485	175742507	175872528	175872550	175874048	175874070	175968370	175968392	175969890	175969912	176148879	176148857	176150398	176150376	176229604	176229626	176231122	176231144	176482212	176482190	176483732	176483710	176631776	176631754	176633296	176633274	176711360
chr2	CCATTTGAGTGCTAGGAAGTGAA	20	174975131	174975109	175144203	175144181	175209058	175209036	175273717	175273739	175340409	175340387	175371088	175371110	175437974	175437952	175468636	175468658	175607526	175607504	175638194	175638216	175705072	175705050	175735745	175735767	175802445	175802423	175867104	175867126	175932474	175932452	175963158	175963180	176154818	176154796	176224421	176224443	176422248	176422270	176488946	176488924	176519630	176519652	176638516	176638494	176669173	176669195	176706154
chr2	AGGTGTTGATGGTGCTGGGTGGG	20	175085558	175085580	175107200	175107178	175134278	175134256	175198887	175198865	175328552	175328530	175426109	175426087	175477061	175477083	175650051	175650073	175747610	175747632	175877275	175877297	175975015	175975037	176096506	176096528	176118791	176118769	176145652	176145630	176234365	176234387	176297526	176297548	176477087	176477065	176626651	176626629	176677598	176677620	176718003	176718025	176806408	176806430	176833957	176833979	176856854	176856832	176920013
chr2	CCACAAGGTCCCAGGTCATGTCT	20	175084393	175084415	175200029	175200007	175281192	175281214	175329700	175329678	175378350	175378372	175427257	175427235	175475906	175475928	175600256	175600234	175648903	175648925	175697810	175697788	175746462	175746484	175794970	175794948	175876133	175876155	175925212	175925190	175973867	175973889	176095351	176095373	176146795	176146773	176296371	176296393	176429723	176429745	176478235	176478213	176526892	176526914	176627799	176627777	176676443	176676465	176716859
chr2	CCACCCAGCACCATCAACACCTG	20	175085579	175085557	175107179	175107201	175134257	175134279	175198866	175198888	175328531	175328553	175426088	175426110	175477082	175477060	175650072	175650050	175747631	175747609	175877296	175877274	175975036	175975014	176096527	176096505	176118770	176118792	176145631	176145653	176234386	176234364	176297547	176297525	176477066	176477088	176626630	176626652	176677619	176677597	176718024	176718002	176806429	176806407	176833978	176833956	176856833	176856855	176919992
chr2	ATGGACGTTCTCTGTGTATAAGG	20	27129315	27129337	27129403	27129425	27129447	27129469	27129491	27129513	27129535	27129557	27129579	27129601	27129623	27129645	27129667	27129689	27129711	27129733	27129755	27129777	27129799	27129821	27129843	27129865	27129887	27129909	27129931	27129953	27129975	27129997	27130019	27130041	27130063	27130085	27130107	27130129	27130151	27130173	27130195	27130217
chr2	GAAATCTGCAGATATGGAAAAGG	20	175137421	175137399	175201816	175201794	175203344	175203322	175333379	175333357	175334908	175334886	175430936	175430914	175432465	175432443	175643695	175643717	175645224	175645246	175741254	175741276	175742783	175742805	175872818	175872840	175874346	175874368	175968659	175968681	175970188	175970210	176148581	176148559	176150108	176150086	176229894	176229916	176231419	176231441	176481914	176481892	176483443	176483421	176631478	176631456	176633007	176632985	176711650
chr2	CCAGCCTGAAGCCACAAAACAAA	20	175012861	175012883	175137777	175137755	175202172	175202150	175203691	175203669	175333735	175333713	175335254	175335232	175431292	175431270	175432811	175432789	175643349	175643371	175644868	175644890	175740908	175740930	175742427	175742449	175872471	175872493	175873990	175874012	175968313	175968335	175969832	175969854	176150455	176150433	176231064	176231086	176482270	176482248	176483789	176483767	176631834	176631812	176633353	176633331	176711303	176711325	176712823
chr2	CCAGGCACAGAACCTCCCATTCC	20	34050087	34050109	34050131	34050153	34050175	34050197	34050197	34050219	34050263	34050285	34050329	34050351	34050439	34050461	34050461	34050483	34050747	34050769	34050791	34050813	34050813	34050835	34050835	34050857	34050857	34050879	34050901	34050923	34051011	34051033	34051055	34051077	34051099	34051121	34051143	34051165	34051407	34051429	34051495	34051517
chr2	CCTCCAAAAACATAAACGAACAC	20	175018402	175018424	175018906	175018928	175061678	175061656	175131274	175131252	175195052	175195030	175195388	175195366	175325469	175325447	175423026	175423004	175653134	175653156	175750693	175750715	175880774	175880796	175881110	175881132	175978098	175978120	176142065	176142043	176142737	176142715	176237362	176237384	176242358	176242380	176474004	176473982	176623568	176623546	176721087	176721109	176809321	176809343	176810077	176810099	176811085	176811107	176912020
chr2	AGGCCACAGCCTGGTCCAAAAGG	20	175136749	175136771	175201360	175201382	175202890	175202912	175332923	175332945	175334454	175334476	175430480	175430502	175432011	175432033	175644149	175644127	175645680	175645658	175741708	175741686	175743239	175743217	175873272	175873250	175874802	175874780	175969113	175969091	175970644	175970622	176148125	176148147	176149654	176149676	176231875	176231853	176481458	176481480	176482989	176483011	176631022	176631044	176632553	176632575	176712104	176712082	176713635
chr2	CAGGTGTTGATGGTGCTGGGTGG	20	175085557	175085579	175107201	175107179	175134279	175134257	175198888	175198866	175328553	175328531	175426110	175426088	175477060	175477082	175650050	175650072	175747609	175747631	175877274	175877296	175975014	175975036	176096505	176096527	176118792	176118770	176145653	176145631	176234364	176234386	176297525	176297547	176477088	176477066	176626652	176626630	176677597	176677619	176718002	176718024	176806407	176806429	176833956	176833978	176856855	176856833	176920014
chr2	TTACTATAATAACCAGGGGATGG	20	175015173	175015151	175085060	175085038	175199386	175199408	175281849	175281827	175329051	175329073	175379007	175378985	175426608	175426630	175476563	175476541	175599599	175599621	175649552	175649530	175697153	175697175	175747111	175747089	175794313	175794335	175876776	175876754	175924555	175924577	175974516	175974494	176146151	176146173	176233863	176233841	176297028	176297006	176430380	176430358	176477586	176477608	176527549	176527527	176627150	176627172	176677100
chr2	CCACTAACCTACTTTCAATAAAA	20	175144133	175144111	175208988	175208966	175273787	175273809	175340339	175340317	175371158	175371180	175437904	175437882	175468706	175468728	175607456	175607434	175638264	175638286	175705002	175704980	175735815	175735837	175802375	175802353	175867174	175867196	175932404	175932382	175963228	175963250	176154748	176154726	176224491	176224513	176422318	176422340	176488876	176488854	176519700	176519722	176638446	176638424	176669243	176669265	176706224	176706246	176929887
chr2	GAACTGGAAATCTGCAGATATGG	20	175137427	175137405	175201822	175201800	175203350	175203328	175333385	175333363	175334914	175334892	175430942	175430920	175432471	175432449	175643689	175643711	175645218	175645240	175741248	175741270	175742777	175742799	175872812	175872834	175874340	175874362	175968653	175968675	175970182	175970204	176148587	176148565	176150114	176150092	176229888	176229910	176231413	176231435	176481920	176481898	176483449	176483427	176631484	176631462	176633013	176632991	176711644
chr2	CCACCCACATAGTACTTTTTATC	20	175016539	175016517	175064088	175064110	175133416	175133438	175172068	175172090	175198027	175198049	175327692	175327714	175425249	175425271	175650911	175650889	175748470	175748448	175878135	175878113	175975875	175975853	176144791	176144813	176200959	176200937	176476227	176476249	176625791	176625813	176718863	176718841	176757536	176757558	176807268	176807246	176953419	176953441	177009587	177009565	177084149	177084127	177127809	177127831	177195922	177195944	177267228
chr2	TCGTTGTGACACCATATTGCTGG	20	175084227	175084249	175135580	175135558	175200195	175200173	175281026	175281048	175329866	175329844	175378184	175378206	175427423	175427401	175475740	175475762	175600422	175600400	175648737	175648759	175697976	175697954	175746296	175746318	175795136	175795114	175875967	175875989	175925378	175925356	175973701	175973723	176095185	176095207	176146961	176146939	176429557	176429579	176478401	176478379	176526726	176526748	176627965	176627943	176676277	176676299	176716693
chr2	CCCCTGGTTATTATAGTAATCTC	20	175085042	175085064	175199404	175199382	175281831	175281853	175329069	175329047	175378989	175379011	175426626	175426604	175476545	175476567	175599617	175599595	175649534	175649556	175697171	175697149	175747093	175747115	175794331	175794309	175876758	175876780	175924573	175924551	175974498	175974520	176095990	176096012	176146169	176146147	176297010	176297032	176430362	176430384	176477604	176477582	176527531	176527553	176627168	176627146	176677082	176677104	176717486
chr2	TTAAATAAAACTAGATTGGTGGG	20	175080878	175080900	175277473	175277495	175335688	175335666	175374847	175374869	175433245	175433223	175472398	175472420	175603764	175603742	175642915	175642937	175701313	175701291	175740474	175740496	175798689	175798667	175928715	175928693	175967879	175967901	176150889	176150867	176229113	176229135	176292856	176292878	176426004	176426026	176484223	176484201	176523389	176523411	176633787	176633765	176672935	176672957	176710869	176710891	176861524	176861502	176925265
chr2	CCTGCAGTGAGGGTGTTTACACC	20	143873519	143873541	143873607	143873629	143873651	143873673	143873729	143873751	143873884	143873906	143874010	143874032	143874054	143874076	143874142	143874164	143874181	143874203	143874264	143874286	143874303	143874325	143874381	143874403	143874425	143874447	143874508	143874530	143874586	143874608	143874701	143874723	143874745	143874767	143874828	143874850	143874872	143874894	143874911	143874933
chr2	CCCACCCAGCACCATCAACACCT	20	175085580	175085558	175107178	175107200	175134256	175134278	175198865	175198887	175328530	175328552	175426087	175426109	175477083	175477061	175650073	175650051	175747632	175747610	175877297	175877275	175975037	175975015	176096528	176096506	176118769	176118791	176145630	176145652	176234387	176234365	176297548	176297526	176477065	176477087	176626629	176626651	176677620	176677598	176718025	176718003	176806430	176806408	176833979	176833957	176856832	176856854	176919991
chr2	CCTAAACCCAGTACCAGAGAAAG	20	175016957	175016935	175132989	175133011	175197605	175197627	175327266	175327288	175424823	175424845	175651337	175651315	175748896	175748874	175878557	175878535	175976301	175976279	176144364	176144386	176235651	176235629	176475801	176475823	176625365	176625387	176719289	176719267	176807695	176807673	176918727	176918749	177010014	177009992	177084576	177084554	177127392	177127414	177195496	177195518	177228634	177228656	177266810	177266832	177317124	177317146	177389221
chr2	CCCAGCCTGAAGCCACAAAACAA	20	175012860	175012882	175137778	175137756	175202173	175202151	175203692	175203670	175333736	175333714	175335255	175335233	175431293	175431271	175432812	175432790	175643348	175643370	175644867	175644889	175740907	175740929	175742426	175742448	175872470	175872492	175873989	175874011	175968312	175968334	175969831	175969853	176150456	176150434	176231063	176231085	176482271	176482249	176483790	176483768	176631835	176631813	176633354	176633332	176711302	176711324	176712822
chr2	CCTTGGGTGACATATTTAAGTGA	20	175136383	175136361	175200998	175200976	175202528	175202506	175332562	175332540	175334091	175334069	175430119	175430097	175431648	175431626	175644512	175644534	175646041	175646063	175742071	175742093	175743600	175743622	175873634	175873656	175875164	175875186	175969476	175969498	175971005	175971027	176147764	176147742	176149291	176149269	176230711	176230733	176232241	176232263	176481097	176481075	176482626	176482604	176630661	176630639	176632190	176632168	176712467
chr2	CCTGTTGAATTTTGGTCTTGTTT	20	175143902	175143880	175208757	175208735	175274018	175274040	175340108	175340086	175371389	175371411	175437673	175437651	175468937	175468959	175607225	175607203	175638495	175638517	175704771	175704749	175736046	175736068	175802144	175802122	175867405	175867427	175932173	175932151	175963459	175963481	176154517	176154495	176224722	176224744	176422549	176422571	176488645	176488623	176519931	176519953	176638215	176638193	176669474	176669496	176706455	176706477	176797534
chr2	CCCTGGGTTCACTGCTTTGAAAG	20	175013075	175013053	175064937	175064959	175081534	175081512	175137552	175137574	175201947	175201969	175278339	175278317	175333510	175333532	175375503	175375481	175431067	175431089	175473055	175473033	175603107	175603129	175645093	175645071	175700657	175700679	175742652	175742630	175797823	175797845	175874215	175874193	175928059	175928081	175970057	175970035	176231289	176231267	176293513	176293491	176426870	176426848	176482045	176482067	176524045	176524023	176631609
chr2	CCTGAGTAAAATCTCAATGCTCC	20	175143306	175143284	175208161	175208139	175274602	175274624	175339511	175339489	175371973	175371995	175437076	175437054	175469522	175469544	175606640	175606618	175639092	175639114	175704187	175704165	175736643	175736665	175801560	175801538	175868001	175868023	175931589	175931567	175964056	175964078	176153933	176153911	176225305	176225327	176423133	176423155	176488048	176488026	176520515	176520537	176637618	176637596	176670059	176670081	176707051	176707073	176798118
chr2	CCTGCAAGTTTCTCTGTGTAACT	20	175201644	175201622	175203173	175203151	175333207	175333185	175334737	175334715	175430764	175430742	175432294	175432272	175643866	175643888	175645396	175645418	175741425	175741447	175742955	175742977	175872989	175873011	175874518	175874540	175968830	175968852	175970360	175970382	176148409	176148387	176149937	176149915	176230065	176230087	176231591	176231613	176481742	176481720	176483272	176483250	176631306	176631284	176632836	176632814	176711821	176711843	176713351
chr2	CCTCTCTCCACAAGGTCCCAGGT	20	175084386	175084408	175200036	175200014	175281185	175281207	175329707	175329685	175378343	175378365	175427264	175427242	175475899	175475921	175600263	175600241	175648896	175648918	175697817	175697795	175746455	175746477	175794977	175794955	175876126	175876148	175925219	175925197	175973860	175973882	176095344	176095366	176146802	176146780	176296364	176296386	176429716	176429738	176478242	176478220	176526885	176526907	176627806	176627784	176676436	176676458	176716852
chr2	TCCTCTCTCCACAAGGTCCCAGG	20	175084385	175084407	175200037	175200015	175281184	175281206	175329708	175329686	175378342	175378364	175427265	175427243	175475898	175475920	175600264	175600242	175648895	175648917	175697818	175697796	175746454	175746476	175794978	175794956	175876125	175876147	175925220	175925198	175973859	175973881	176095343	176095365	176146803	176146781	176296363	176296385	176429715	176429737	176478243	176478221	176526884	176526906	176627807	176627785	176676435	176676457	176716851
chr2	ACACTGAGTCTACTGATGAGAGG	20	75747944	75747966	75747970	75747992	75747996	75748018	75748074	75748096	75748100	75748122	75748152	75748174	75748204	75748226	75748230	75748252	75748256	75748278	75748282	75748304	75748334	75748356	75748360	75748382	75748386	75748408	75748412	75748434	75748464	75748486	75748594	75748616	75748620	75748642	75748646	75748668	75748672	75748694	75748698	75748720
chr2	AATGGGAATTCATTACCCACTGG	20	174980405	174980427	175005364	175005342	175082448	175082426	175109511	175109533	175138164	175138186	175175250	175175272	175202559	175202581	175873603	175873581	176121110	176121132	176230680	176230658	176282116	176282138	176294425	176294403	176831642	176831620	176859955	176859977	176872264	176872242	176923698	176923720	177033268	177033246	177074865	177074843	177172366	177172388	177233000	177233022	177277211	177277233	177295035	177295013	177329246	177329268	177354792
chr2	ATTAAATAAAACTAGATTGGTGG	20	175065579	175065557	175080877	175080899	175277472	175277494	175335689	175335667	175374846	175374868	175433246	175433224	175472397	175472419	175603765	175603743	175642914	175642936	175701314	175701292	175740473	175740495	175798690	175798668	175928716	175928694	175967878	175967900	176150890	176150868	176229112	176229134	176292855	176292877	176426003	176426025	176484224	176484202	176523388	176523410	176633788	176633766	176672934	176672956	176710868	176710890	176861525
chr2	CCTAAAACAGAAATTCATTATCA	20	175012508	175012486	175065502	175065524	175080954	175080932	175139408	175139430	175204049	175204071	175335612	175335634	175374923	175374901	175642991	175642969	175701237	175701259	175872113	175872091	175928639	175928661	175967955	175967933	176150813	176150835	176229189	176229167	176292932	176292910	176484147	176484169	176523465	176523443	176710945	176710923	176801245	176801223	176861448	176861470	176925189	176925211	177003565	177003543	177062399	177062421	177082737
chr2	CCCTGAGTAAAATCTCAATGCTC	20	175143307	175143285	175208162	175208140	175274601	175274623	175339512	175339490	175371972	175371994	175437077	175437055	175469521	175469543	175606641	175606619	175639091	175639113	175704188	175704166	175736642	175736664	175801561	175801539	175868000	175868022	175931590	175931568	175964055	175964077	176153934	176153912	176225304	176225326	176423132	176423154	176488049	176488027	176520514	176520536	176637619	176637597	176670058	176670080	176707050	176707072	176798117
chr2	CCAATATAGGTGTGGGTTTGTTG	20	175203855	175203833	175277951	175277973	175335418	175335396	175375115	175375137	175432975	175432953	175472667	175472689	175603495	175603473	175643185	175643207	175701045	175701023	175740744	175740766	175798211	175798189	175872307	175872329	175928447	175928425	175968149	175968171	176229383	176229405	176293125	176293147	176426482	176426504	176483953	176483931	176523657	176523679	176633517	176633495	176673204	176673226	176711139	176711161	176861255	176861233	176924995
chr2	AGTCTCATGTGTGGTAGAAATGG	20	175144880	175144858	175273042	175273064	175341082	175341060	175370413	175370435	175438647	175438625	175467961	175467983	175608201	175608179	175637521	175637543	175705747	175705725	175735072	175735094	175803120	175803098	175933149	175933127	175962485	175962507	176155493	176155471	176223745	176223767	176421573	176421595	176489619	176489597	176518955	176518977	176639189	176639167	176668498	176668520	176705481	176705503	176796558	176796580	176930633	176930611	176998885
chr2	CCCACTAACCTACTTTCAATAAA	20	175144134	175144112	175208989	175208967	175273786	175273808	175340340	175340318	175371157	175371179	175437905	175437883	175468705	175468727	175607457	175607435	175638263	175638285	175705003	175704981	175735814	175735836	175802376	175802354	175867173	175867195	175932405	175932383	175963227	175963249	176154749	176154727	176224490	176224512	176422317	176422339	176488877	176488855	176519699	176519721	176638447	176638425	176669242	176669264	176706223	176706245	176929888
chr2	CCCACACTGCACATGTGTGCACC	20	102066302	102066324	102066462	102066484	102066502	102066524	102066622	102066644	102066662	102066684	102066742	102066764	102066822	102066844	102066862	102066884	102066942	102066964	102066982	102067004	102067022	102067044	102067062	102067084	102067102	102067124	102067142	102067164	102067182	102067204	102067222	102067244	102067262	102067284	102067382	102067404	102067422	102067444	102067462	102067484
chr2	CCCTGTTGAATTTTGGTCTTGTT	20	175143903	175143881	175208758	175208736	175274017	175274039	175340109	175340087	175371388	175371410	175437674	175437652	175468936	175468958	175607226	175607204	175638494	175638516	175704772	175704750	175736045	175736067	175802145	175802123	175867404	175867426	175932174	175932152	175963458	175963480	176154518	176154496	176224721	176224743	176422548	176422570	176488646	176488624	176519930	176519952	176638216	176638194	176669473	176669495	176706454	176706476	176797533
chr2	ATGGATTCCCTGTTGAATTTTGG	20	175143910	175143888	175208765	175208743	175274010	175274032	175340116	175340094	175371381	175371403	175437681	175437659	175468929	175468951	175607233	175607211	175638487	175638509	175704779	175704757	175736038	175736060	175802152	175802130	175867397	175867419	175932181	175932159	175963451	175963473	176154525	176154503	176224714	176224736	176422541	176422563	176488653	176488631	176519923	176519945	176638223	176638201	176669466	176669488	176706447	176706469	176797526
chr2	CCCAGGCACAGAACCTCCCATTC	20	34050086	34050108	34050130	34050152	34050174	34050196	34050196	34050218	34050262	34050284	34050328	34050350	34050438	34050460	34050460	34050482	34050746	34050768	34050790	34050812	34050812	34050834	34050834	34050856	34050856	34050878	34050900	34050922	34051010	34051032	34051054	34051076	34051098	34051120	34051142	34051164	34051406	34051428	34051494	34051516
chr2	CCACAGCCTGGTCCAAAAGGAGA	20	175136752	175136774	175201363	175201385	175202893	175202915	175332926	175332948	175334457	175334479	175430483	175430505	175432014	175432036	175644146	175644124	175645677	175645655	175741705	175741683	175743236	175743214	175873269	175873247	175874799	175874777	175969110	175969088	175970641	175970619	176148128	176148150	176149657	176149679	176231872	176231850	176481461	176481483	176482992	176483014	176631025	176631047	176632556	176632578	176712101	176712079	176713632
chr2	CCTTTGCAGAAAGCAGTACTCTC	20	175195239	175195217	175285066	175285088	175325068	175325046	175382218	175382240	175422625	175422603	175479769	175479791	175653535	175653557	175693942	175693920	175751094	175751116	175791096	175791074	175880923	175880945	175921344	175921322	175978499	175978521	176141916	176141894	176433597	176433619	176473603	176473581	176530760	176530782	176623167	176623145	176680306	176680328	176721488	176721510	176810226	176810248	176810478	176810500	176810898	176810920	176810982
chr2	CCCCCACTGCAGGCAGTGAGGCA	20	27373917	27373939	27373955	27373977	27373993	27374015	27374105	27374127	27374143	27374165	27374180	27374202	27374218	27374240	27374256	27374278	27374293	27374315	27374368	27374390	27374406	27374428	27374558	27374580	27374596	27374618	27374634	27374656	27374672	27374694	27374748	27374770	27374786	27374808	27374862	27374884	27374900	27374922	27374938	27374960
chr2	CCTGGGAAAGAGCAAATTTAGTC	20	175144899	175144877	175209753	175209731	175273023	175273045	175341101	175341079	175370394	175370416	175438666	175438644	175467942	175467964	175608220	175608198	175637502	175637524	175705766	175705744	175735053	175735075	175803139	175803117	175866409	175866431	175933168	175933146	175962466	175962488	176155512	176155490	176223726	176223748	176421554	176421576	176489638	176489616	176518936	176518958	176639208	176639186	176668479	176668501	176796539	176796561	176930652
chr2	CCACACTGCACATGTGTGCACCT	20	102066303	102066325	102066463	102066485	102066503	102066525	102066623	102066645	102066663	102066685	102066743	102066765	102066823	102066845	102066863	102066885	102066943	102066965	102066983	102067005	102067023	102067045	102067063	102067085	102067103	102067125	102067143	102067165	102067183	102067205	102067223	102067245	102067263	102067285	102067383	102067405	102067423	102067445	102067463	102067485
chr2	AGGACACATGTCAGACACTGTGG	20	175012800	175012778	175065213	175065235	175081248	175081226	175139111	175139133	175278053	175278031	175335316	175335338	175375217	175375195	175432873	175432895	175472769	175472747	175603393	175603415	175643287	175643265	175700943	175700965	175740846	175740824	175798109	175798131	175928345	175928367	175968251	175968229	176150517	176150539	176229485	176229463	176293227	176293205	176426584	176426562	176483851	176483873	176523759	176523737	176633415	176633437	176673306
chr2	AGTCAGCAGTGCACACACTGAGG	20	118444364	118444386	118444430	118444452	118444528	118444550	118444562	118444584	118444694	118444716	118444728	118444750	118444794	118444816	118444894	118444916	118444926	118444948	118444960	118444982	118444994	118445016	118445060	118445082	118445092	118445114	118445126	118445148	118445192	118445214	118445224	118445246	118445258	118445280	118445358	118445380	118445392	118445414	118445458	118445480
chr2	CCTACTTTCAATAAAATAAGAGA	20	175144126	175144104	175208981	175208959	175273794	175273816	175340332	175340310	175371165	175371187	175437897	175437875	175468713	175468735	175607449	175607427	175638271	175638293	175704995	175704973	175735822	175735844	175802368	175802346	175867181	175867203	175932397	175932375	175963235	175963257	176154741	176154719	176224498	176224520	176422325	176422347	176488869	176488847	176519707	176519729	176638439	176638417	176669250	176669272	176706231	176706253	176929880
chr2	TGTTGATGGTGCTGGGTGGGTGG	20	175085561	175085583	175107197	175107175	175134275	175134253	175198884	175198862	175328549	175328527	175426106	175426084	175477064	175477086	175650054	175650076	175747613	175747635	175877278	175877300	175975018	175975040	176096509	176096531	176118788	176118766	176145649	176145627	176234368	176234390	176297529	176297551	176477084	176477062	176626648	176626626	176677601	176677623	176718006	176718028	176806411	176806433	176833960	176833982	176856851	176856829	176920010
chr2	GGTCCTGAGGTGGCTCACCTGGG	20	178528174	178528196	178528203	178528225	178528261	178528283	178528319	178528341	178528377	178528399	178528435	178528457	178528522	178528544	178528551	178528573	178528609	178528631	178528754	178528776	178528783	178528805	178528812	178528834	178528899	178528921	178528928	178528950	178528957	178528979	178528986	178529008	178529015	178529037	178529044	178529066	178529073	178529095	178529131	178529153
chr2	CCTCAAAGATGTAAAACAATCCA	20	175087869	175087891	175104845	175104823	175170642	175170620	175229906	175229884	175284660	175284682	175304489	175304467	175381810	175381832	175402059	175402037	175479361	175479383	175674101	175674123	175694350	175694328	175771673	175771695	175791502	175791480	175846256	175846278	175901501	175901523	175921752	175921730	176098818	176098840	176116411	176116389	176202401	176202423	176300204	176300226	176318048	176318026	176433191	176433213	176453020	176452998	176530352
[truncated: 259 more columns]

## Sheet: Chr3
chr3	CCTTTCCCTCTACCCTTTCCCTC	85	123676626	123676648	123676652	123676674	123676678	123676700	123676743	123676765	123676782	123676804	123676808	123676830	123676860	123676882	123676912	123676934	123677054	123677076	123677106	123677128	123677145	123677167	123677171	123677193	123677197	123677219	123677223	123677245	123677262	123677284	123677288	123677310	123677314	123677336	123677353	123677375	123677405	123677427	123677431	123677453	123677496	123677518	123677535	123677557	123677561	123677583	123677587
chr3	CCTCTGTCCTTTCCCTCTACCCT	75	123676645	123676667	123676671	123676693	123676736	123676758	123676775	123676797	123676801	123676823	123676853	123676875	123676905	123676927	123677047	123677069	123677099	123677121	123677138	123677160	123677164	123677186	123677190	123677212	123677216	123677238	123677255	123677277	123677281	123677303	123677307	123677329	123677346	123677368	123677424	123677446	123677489	123677511	123677723	123677745	123677762	123677784	123677788	123677810	123677814	123677836	123677853
chr3	TGTGTCTGTGCACATGTATGTGG	69	96840652	96840674	96840804	96840826	96840856	96840878	96840908	96840930	96841012	96841034	96841064	96841086	96841116	96841138	96841168	96841190	96841220	96841242	96841272	96841294	96841324	96841346	96841428	96841450	96841532	96841554	96841584	96841606	96841688	96841710	96841791	96841813	96841895	96841917	96841947	96841969	96841999	96842021	96842051	96842073	96842103	96842125	96842155	96842177	96842207	96842229	96842259
chr3	GTGTCTGTGCACATGTATGTGGG	69	96840653	96840675	96840805	96840827	96840857	96840879	96840909	96840931	96841013	96841035	96841065	96841087	96841117	96841139	96841169	96841191	96841221	96841243	96841273	96841295	96841325	96841347	96841429	96841451	96841533	96841555	96841585	96841607	96841689	96841711	96841792	96841814	96841896	96841918	96841948	96841970	96842000	96842022	96842052	96842074	96842104	96842126	96842156	96842178	96842208	96842230	96842260
chr3	GAAGGGGTTGGTACAGTGGATGG	66	10712639	10712661	10712732	10712754	10712763	10712785	10712856	10712878	10712949	10712971	10713011	10713033	10713042	10713064	10713104	10713126	10713135	10713157	10713166	10713188	10713197	10713219	10713259	10713281	10713290	10713312	10713321	10713343	10713352	10713374	10713382	10713404	10713413	10713435	10713444	10713466	10713475	10713497	10713505	10713527	10713536	10713558	10713567	10713589	10713598	10713620	10713628
chr3	GAGAGAAGGGGTTGGTACAGTGG	66	10712635	10712657	10712728	10712750	10712759	10712781	10712852	10712874	10712945	10712967	10713007	10713029	10713038	10713060	10713100	10713122	10713131	10713153	10713162	10713184	10713193	10713215	10713255	10713277	10713286	10713308	10713317	10713339	10713348	10713370	10713378	10713400	10713409	10713431	10713440	10713462	10713471	10713493	10713501	10713523	10713532	10713554	10713563	10713585	10713594	10713616	10713624
chr3	ATGTATGTGGGTGTGCTTGTAGG	65	96840665	96840687	96840817	96840839	96840869	96840891	96840921	96840943	96841025	96841047	96841077	96841099	96841129	96841151	96841181	96841203	96841233	96841255	96841285	96841307	96841337	96841359	96841441	96841463	96841545	96841567	96841597	96841619	96841701	96841723	96841908	96841930	96841960	96841982	96842012	96842034	96842064	96842086	96842116	96842138	96842168	96842190	96842220	96842242	96842272	96842294	96842428
chr3	CCAGTGAGGGTGAGGAACACTCA	65	93203509	93203531	93203965	93203987	93204199	93204221	93204433	93204455	93204667	93204689	93204907	93204929	93205141	93205163	93205375	93205397	93205609	93205631	93205843	93205865	93206071	93206093	93206305	93206327	93206533	93206555	93206767	93206789	93207007	93207029	93207241	93207263	93207475	93207497	93207715	93207737	93207949	93207971	93208183	93208205	93208417	93208439	93208651	93208673	93208885	93208907	93209119
chr3	CCTGAGTCCAGTGAGGGTGAGGA	64	93203502	93203524	93203958	93203980	93204192	93204214	93204426	93204448	93204660	93204682	93204900	93204922	93205134	93205156	93205368	93205390	93205602	93205624	93205836	93205858	93206064	93206086	93206526	93206548	93206760	93206782	93207000	93207022	93207234	93207256	93207468	93207490	93207708	93207730	93207942	93207964	93208176	93208198	93208410	93208432	93208644	93208666	93208878	93208900	93209112	93209134	93209346
chr3	CCCTGAGTCCAGTGAGGGTGAGG	64	93203501	93203523	93203957	93203979	93204191	93204213	93204425	93204447	93204659	93204681	93204899	93204921	93205133	93205155	93205367	93205389	93205601	93205623	93205835	93205857	93206063	93206085	93206525	93206547	93206759	93206781	93206999	93207021	93207233	93207255	93207467	93207489	93207707	93207729	93207941	93207963	93208175	93208197	93208409	93208431	93208643	93208665	93208877	93208899	93209111	93209133	93209345
chr3	TGTATGTGGGTGTGCTTGTAGGG	63	96840666	96840688	96840818	96840840	96840922	96840944	96841026	96841048	96841078	96841100	96841130	96841152	96841182	96841204	96841234	96841256	96841286	96841308	96841338	96841360	96841442	96841464	96841546	96841568	96841598	96841620	96841702	96841724	96841909	96841931	96841961	96841983	96842013	96842035	96842065	96842087	96842117	96842139	96842169	96842191	96842221	96842243	96842273	96842295	96842429	96842451	96842481
chr3	GTGGGTGTGCTTGTAGGGATGGG	62	96840671	96840693	96840823	96840845	96840927	96840949	96841031	96841053	96841083	96841105	96841135	96841157	96841187	96841209	96841239	96841261	96841291	96841313	96841343	96841365	96841447	96841469	96841551	96841573	96841603	96841625	96841707	96841729	96841914	96841936	96841966	96841988	96842018	96842040	96842070	96842092	96842122	96842144	96842174	96842196	96842226	96842248	96842278	96842300	96842434	96842456	96842486
chr3	ATGGTGATGAGAGAAGGGGTTGG	62	10712720	10712742	10712751	10712773	10712844	10712866	10712937	10712959	10712999	10713021	10713030	10713052	10713092	10713114	10713123	10713145	10713154	10713176	10713185	10713207	10713247	10713269	10713278	10713300	10713309	10713331	10713340	10713362	10713401	10713423	10713432	10713454	10713463	10713485	10713524	10713546	10713555	10713577	10713586	10713608	10713647	10713669	10713678	10713700	10713709	10713731	10713833
chr3	TGTGGGTGTGCTTGTAGGGATGG	62	96840670	96840692	96840822	96840844	96840926	96840948	96841030	96841052	96841082	96841104	96841134	96841156	96841186	96841208	96841238	96841260	96841290	96841312	96841342	96841364	96841446	96841468	96841550	96841572	96841602	96841624	96841706	96841728	96841913	96841935	96841965	96841987	96842017	96842039	96842069	96842091	96842121	96842143	96842173	96842195	96842225	96842247	96842277	96842299	96842433	96842455	96842485
chr3	CCTCTACCCTTTCCCTCTGTCCT	62	123676632	123676654	123676658	123676680	123676684	123676706	123676788	123676810	123676814	123676836	123676840	123676862	123676866	123676888	123676918	123676940	123677060	123677082	123677112	123677134	123677151	123677173	123677177	123677199	123677203	123677225	123677229	123677251	123677268	123677290	123677294	123677316	123677359	123677381	123677411	123677433	123677749	123677771	123677775	123677797	123677801	123677823	123677866	123677888	123677931	123677953	123677957
chr3	CAGTGGATGGTGATGAGAGAAGG	61	10712714	10712736	10712745	10712767	10712838	10712860	10712931	10712953	10712993	10713015	10713024	10713046	10713086	10713108	10713117	10713139	10713148	10713170	10713179	10713201	10713241	10713263	10713272	10713294	10713303	10713325	10713334	10713356	10713395	10713417	10713426	10713448	10713457	10713479	10713518	10713540	10713549	10713571	10713580	10713602	10713641	10713663	10713672	10713694	10713703	10713725	10713827
chr3	CCAGTCCACCCTGAGTCCAGTGA	61	93203949	93203971	93204183	93204205	93204417	93204439	93204651	93204673	93204891	93204913	93205125	93205147	93205359	93205381	93205593	93205615	93205827	93205849	93206055	93206077	93206751	93206773	93206991	93207013	93207225	93207247	93207459	93207481	93207699	93207721	93207933	93207955	93208167	93208189	93208401	93208423	93208635	93208657	93208869	93208891	93209103	93209125	93209337	93209359	93209571	93209593	93209811
chr3	CCACCCTGAGTCCAGTGAGGGTG	61	93203954	93203976	93204188	93204210	93204422	93204444	93204656	93204678	93204896	93204918	93205130	93205152	93205364	93205386	93205598	93205620	93205832	93205854	93206060	93206082	93206522	93206544	93206756	93206778	93206996	93207018	93207230	93207252	93207464	93207486	93207704	93207726	93207938	93207960	93208172	93208194	93208406	93208428	93208640	93208662	93208874	93208896	93209108	93209130	93209342	93209364	93209576
chr3	AGTGGATGGTGATGAGAGAAGGG	61	10712715	10712737	10712746	10712768	10712839	10712861	10712932	10712954	10712994	10713016	10713025	10713047	10713087	10713109	10713118	10713140	10713149	10713171	10713180	10713202	10713242	10713264	10713273	10713295	10713304	10713326	10713335	10713357	10713396	10713418	10713427	10713449	10713458	10713480	10713519	10713541	10713550	10713572	10713581	10713603	10713642	10713664	10713673	10713695	10713704	10713726	10713828
chr3	TGGGTGTGCTTGTAGGGATGGGG	61	96840672	96840694	96840824	96840846	96840928	96840950	96841032	96841054	96841084	96841106	96841136	96841158	96841188	96841210	96841240	96841262	96841292	96841314	96841344	96841366	96841448	96841470	96841552	96841574	96841604	96841626	96841708	96841730	96841915	96841937	96841967	96841989	96842019	96842041	96842071	96842093	96842123	96842145	96842175	96842197	96842227	96842249	96842279	96842301	96842435	96842457	96842487
chr3	AGTCCACCCTGAGTCCAGTGAGG	61	93203951	93203973	93204185	93204207	93204419	93204441	93204653	93204675	93204893	93204915	93205127	93205149	93205361	93205383	93205595	93205617	93205829	93205851	93206057	93206079	93206753	93206775	93206993	93207015	93207227	93207249	93207461	93207483	93207701	93207723	93207935	93207957	93208169	93208191	93208403	93208425	93208637	93208659	93208871	93208893	93209105	93209127	93209339	93209361	93209573	93209595	93209813
chr3	GTGGATGGTGATGAGAGAAGGGG	61	10712716	10712738	10712747	10712769	10712840	10712862	10712933	10712955	10712995	10713017	10713026	10713048	10713088	10713110	10713119	10713141	10713150	10713172	10713181	10713203	10713243	10713265	10713274	10713296	10713305	10713327	10713336	10713358	10713397	10713419	10713428	10713450	10713459	10713481	10713520	10713542	10713551	10713573	10713582	10713604	10713643	10713665	10713674	10713696	10713705	10713727	10713829
chr3	GTCCACCCTGAGTCCAGTGAGGG	61	93203952	93203974	93204186	93204208	93204420	93204442	93204654	93204676	93204894	93204916	93205128	93205150	93205362	93205384	93205596	93205618	93205830	93205852	93206058	93206080	93206520	93206542	93206754	93206776	93206994	93207016	93207228	93207250	93207462	93207484	93207702	93207724	93207936	93207958	93208170	93208192	93208404	93208426	93208638	93208660	93208872	93208894	93209106	93209128	93209340	93209362	93209574
chr3	CCCTTTCCCTCTGTCCTTTCCCT	60	123676638	123676660	123676664	123676686	123676690	123676712	123676794	123676816	123676846	123676868	123676872	123676894	123676924	123676946	123677066	123677088	123677118	123677140	123677157	123677179	123677183	123677205	123677209	123677231	123677235	123677257	123677274	123677296	123677300	123677322	123677365	123677387	123677417	123677439	123677456	123677478	123677755	123677777	123677781	123677803	123677807	123677829	123677872	123677894	123677937	123677959	123678093
chr3	GATGGTGCTTGCTATGGGCATGG	60	83845629	83845651	83845695	83845717	83845717	83845739	83845893	83845915	83846069	83846091	83846113	83846135	83846135	83846157	83846157	83846179	83846179	83846201	83846201	83846223	83846223	83846245	83846267	83846289	83846355	83846377	83846420	83846442	83846596	83846618	83846640	83846662	83846662	83846684	83846684	83846706	83846706	83846728	83846728	83846750	83846750	83846772	83846794	83846816	83846882	83846904	83846925
chr3	GGACAGCAGTAGACAGCCTCAGG	59	93203639	93203661	93203873	93203895	93204107	93204129	93204341	93204363	93204575	93204597	93204815	93204837	93205049	93205071	93205283	93205305	93205517	93205539	93205751	93205773	93205979	93206001	93206213	93206235	93206441	93206463	93206675	93206697	93206915	93206937	93207149	93207171	93207383	93207405	93207623	93207645	93207857	93207879	93208091	93208113	93208325	93208347	93208559	93208581	93208793	93208815	93209027
chr3	CCCTCTGTCCTTTCCCTCTACCC	59	123676644	123676666	123676670	123676692	123676774	123676796	123676800	123676822	123676852	123676874	123677137	123677159	123677163	123677185	123677189	123677211	123677215	123677237	123677254	123677276	123677280	123677302	123677306	123677328	123677345	123677367	123677423	123677445	123677488	123677510	123677722	123677744	123677761	123677783	123677787	123677809	123677813	123677835	123677852	123677874	123677943	123677965	123678047	123678069	123678099	123678121	123678177
chr3	CCACAGAGACATTCTGGATCCGG	58	93203994	93204016	93204228	93204250	93204462	93204484	93204936	93204958	93205170	93205192	93205404	93205426	93205638	93205660	93205872	93205894	93206100	93206122	93206334	93206356	93206562	93206584	93207036	93207058	93207270	93207292	93207504	93207526	93207744	93207766	93207978	93208000	93208212	93208234	93208446	93208468	93208680	93208702	93208914	93208936	93209148	93209170	93209382	93209404	93209616	93209638	93209856
chr3	GGCATGGATGGTGCTTGCTATGG	57	83845623	83845645	83845645	83845667	83845689	83845711	83845711	83845733	83845755	83845777	83845909	83845931	83846085	83846107	83846129	83846151	83846151	83846173	83846173	83846195	83846195	83846217	83846217	83846239	83846261	83846283	83846327	83846349	83846436	83846458	83846480	83846502	83846612	83846634	83846656	83846678	83846678	83846700	83846700	83846722	83846722	83846744	83846744	83846766	83846788	83846810	83846854
chr3	CAACAGAGAGAGTCTGTGCATGG	56	93203820	93203842	93204054	93204076	93204522	93204544	93204762	93204784	93204996	93205018	93205230	93205252	93205698	93205720	93205926	93205948	93206160	93206182	93206388	93206410	93206622	93206644	93206862	93206884	93207096	93207118	93207330	93207352	93207570	93207592	93207804	93207826	93208272	93208294	93208506	93208528	93208974	93208996	93209208	93209230	93209442	93209464	93209682	93209704	93209916	93209938	93210384
chr3	CCCTCTACCCTTTCCCTCTGTCC	56	123676631	123676653	123676657	123676679	123676683	123676705	123676787	123676809	123676813	123676835	123676865	123676887	123676917	123676939	123677059	123677081	123677111	123677133	123677150	123677172	123677176	123677198	123677202	123677224	123677228	123677250	123677267	123677289	123677293	123677315	123677358	123677380	123677410	123677432	123677748	123677770	123677774	123677796	123677800	123677822	123677865	123677887	123677956	123677978	123678086	123678108	123678112
chr3	CCCACAGAGACATTCTGGATCCG	56	93203993	93204015	93204227	93204249	93204461	93204483	93204935	93204957	93205169	93205191	93205403	93205425	93205637	93205659	93205871	93205893	93206099	93206121	93206333	93206355	93206561	93206583	93207035	93207057	93207269	93207291	93207743	93207765	93207977	93207999	93208211	93208233	93208445	93208467	93208679	93208701	93208913	93208935	93209147	93209169	93209381	93209403	93209855	93209877	93210089	93210111	93210323
chr3	CCCTCTCAGGACAGCAGTAGACA	56	93203631	93203653	93203865	93203887	93204099	93204121	93204333	93204355	93204567	93204589	93204807	93204829	93205041	93205063	93205275	93205297	93205509	93205531	93205743	93205765	93206205	93206227	93206433	93206455	93206667	93206689	93206907	93206929	93207141	93207163	93207375	93207397	93207615	93207637	93207849	93207871	93208083	93208105	93208317	93208339	93208551	93208573	93208785	93208807	93209019	93209041	93209253
chr3	CCCAATGGCCCTGCAGTGTATAC	55	133351393	133351415	133351459	133351481	133351492	133351514	133351557	133351579	133351622	133351644	133351655	133351677	133351688	133351710	133351721	133351743	133351754	133351776	133351787	133351809	133351852	133351874	133351918	133351940	133351984	133352006	133352017	133352039	133352082	133352104	133352115	133352137	133352148	133352170	133352181	133352203	133352246	133352268	133352312	133352334	133352378	133352400	133352411	133352433	133352476	133352498	133352509
chr3	CCAAGGAGATCACCAGTCCACCC	55	93203937	93203959	93204171	93204193	93204405	93204427	93204639	93204661	93204879	93204901	93205113	93205135	93205347	93205369	93205581	93205603	93205815	93205837	93206739	93206761	93206979	93207001	93207213	93207235	93207447	93207469	93207687	93207709	93207921	93207943	93208155	93208177	93208389	93208411	93208623	93208645	93208857	93208879	93209091	93209113	93209325	93209347	93209559	93209581	93209799	93209821	93210267
chr3	CCTCAAGGGCCCTCTCAGGACAG	55	93203622	93203644	93203856	93203878	93204090	93204112	93204324	93204346	93204558	93204580	93204798	93204820	93205266	93205288	93205500	93205522	93205734	93205756	93206196	93206218	93206424	93206446	93206658	93206680	93206898	93206920	93207366	93207388	93207606	93207628	93207840	93207862	93208074	93208096	93208308	93208330	93208542	93208564	93208776	93208798	93209010	93209032	93209478	93209500	93209718	93209740	93209952
chr3	CCTCTCAGGACAGCAGTAGACAG	55	93203632	93203654	93203866	93203888	93204100	93204122	93204334	93204356	93204568	93204590	93204808	93204830	93205042	93205064	93205276	93205298	93205510	93205532	93205744	93205766	93205972	93205994	93206206	93206228	93206434	93206456	93206668	93206690	93206908	93206930	93207142	93207164	93207376	93207398	93207616	93207638	93207850	93207872	93208084	93208106	93208318	93208340	93208552	93208574	93208786	93208808	93209020
chr3	GAGAGTCTGTGCATGGCCAACGG	53	93203827	93203849	93204061	93204083	93204295	93204317	93204769	93204791	93205003	93205025	93205237	93205259	93205471	93205493	93205933	93205955	93206167	93206189	93206395	93206417	93206629	93206651	93206869	93206891	93207103	93207125	93207337	93207359	93207577	93207599	93207811	93207833	93208279	93208301	93208513	93208535	93208981	93209003	93209215	93209237	93209449	93209471	93209689	93209711	93209923	93209945	93210391
chr3	CAGACCTCAAGGGCCCTCTCAGG	53	93203618	93203640	93203852	93203874	93204086	93204108	93204320	93204342	93204794	93204816	93205262	93205284	93205496	93205518	93206192	93206214	93206420	93206442	93206654	93206676	93206894	93206916	93207362	93207384	93207602	93207624	93207836	93207858	93208070	93208092	93208304	93208326	93208538	93208560	93208772	93208794	93209006	93209028	93209474	93209496	93209714	93209736	93209948	93209970	93210182	93210204	93210416
chr3	CAGGGACAGCCCTCACAGTCTGG	53	93203901	93203923	93204369	93204391	93204603	93204625	93204843	93204865	93205077	93205099	93205545	93205567	93205779	93205801	93206007	93206029	93206241	93206263	93206703	93206725	93206943	93206965	93207177	93207199	93207411	93207433	93207651	93207673	93207885	93207907	93208353	93208375	93208587	93208609	93209055	93209077	93209289	93209311	93209523	93209545	93209763	93209785	93209997	93210019	93210465	93210487	93210933
chr3	GTAGTCCCACAGAGACATTCTGG	53	93203988	93204010	93204222	93204244	93204456	93204478	93204930	93204952	93205164	93205186	93205398	93205420	93205632	93205654	93205866	93205888	93206094	93206116	93206328	93206350	93206556	93206578	93207030	93207052	93207264	93207286	93207738	93207760	93208206	93208228	93208440	93208462	93208908	93208930	93209142	93209164	93209376	93209398	93209850	93209872	93210318	93210340	93210552	93210574	93210786	93210808	93211020
chr3	CCAACGGGGCAGACCTCAAGGGC	52	93203609	93203631	93203843	93203865	93204077	93204099	93204311	93204333	93204785	93204807	93205253	93205275	93205487	93205509	93206183	93206205	93206411	93206433	93206645	93206667	93206885	93206907	93207353	93207375	93207593	93207615	93207827	93207849	93208061	93208083	93208295	93208317	93208529	93208551	93208763	93208785	93208997	93209019	93209465	93209487	93209705	93209727	93209939	93209961	93210173	93210195	93210407
chr3	GGCCAACGGGGCAGACCTCAAGG	52	93203607	93203629	93203841	93203863	93204075	93204097	93204309	93204331	93204783	93204805	93205251	93205273	93205485	93205507	93205947	93205969	93206181	93206203	93206409	93206431	93206643	93206665	93206883	93206905	93207351	93207373	93207591	93207613	93207825	93207847	93208059	93208081	93208293	93208315	93208527	93208549	93208761	93208783	93208995	93209017	93209463	93209485	93209703	93209725	93209937	93209959	93210171
chr3	GCATGGATGGTGCTTGCTATGGG	52	83845624	83845646	83845690	83845712	83845712	83845734	83845756	83845778	83845910	83845932	83845954	83845976	83846130	83846152	83846152	83846174	83846174	83846196	83846196	83846218	83846218	83846240	83846262	83846284	83846328	83846350	83846437	83846459	83846481	83846503	83846657	83846679	83846679	83846701	83846701	83846723	83846723	83846745	83846745	83846767	83846789	83846811	83846855	83846877	83846986	83847008	83847092
chr3	CCAGGGACAGCCCTCACAGTCTG	51	93203900	93203922	93204602	93204624	93204842	93204864	93205076	93205098	93205778	93205800	93206006	93206028	93206240	93206262	93206702	93206724	93206942	93206964	93207176	93207198	93207410	93207432	93207650	93207672	93207884	93207906	93208352	93208374	93208586	93208608	93209054	93209076	93209288	93209310	93209522	93209544	93209762	93209784	93209996	93210018	93210464	93210486	93210932	93210954	93211166	93211188	93211400
chr3	CCCTGCAGTGTATACCTCAGACA	51	133351401	133351423	133351467	133351489	133351500	133351522	133351565	133351587	133351630	133351652	133351663	133351685	133351696	133351718	133351729	133351751	133351795	133351817	133351860	133351882	133351926	133351948	133351992	133352014	133352025	133352047	133352090	133352112	133352123	133352145	133352189	133352211	133352254	133352276	133352320	133352342	133352386	133352408	133352419	133352441	133352484	133352506	133352517	133352539	133352550	133352572	133352583
chr3	CAGCCCTCACAGTCTGGCTCTGG	51	93203907	93203929	93204375	93204397	93204609	93204631	93204849	93204871	93205083	93205105	93205551	93205573	93205785	93205807	93206013	93206035	93206709	93206731	93206949	93206971	93207183	93207205	93207417	93207439	93207657	93207679	93207891	93207913	93208359	93208381	93208593	93208615	93209061	93209083	93209295	93209317	93209529	93209551	93209769	93209791	93210003	93210025	93210471	93210493	93210939	93210961	93211173
chr3	GAGTCTGTGCATGGCCAACGGGG	51	93203829	93203851	93204063	93204085	93204297	93204319	93204771	93204793	93205005	93205027	93205239	93205261	93205473	93205495	93205935	93205957	93206169	93206191	93206397	93206419	93206631	93206653	93206871	93206893	93207105	93207127	93207339	93207361	93207579	93207601	93207813	93207835	93208281	93208303	93208515	93208537	93208983	93209005	93209217	93209239	93209451	93209473	93209691	93209713	93209925	93209947	93210393
chr3	AGAGTCTGTGCATGGCCAACGGG	51	93203828	93203850	93204062	93204084	93204296	93204318	93204770	93204792	93205004	93205026	93205238	93205260	93205472	93205494	93205934	93205956	93206168	93206190	93206396	93206418	93206630	93206652	93206870	93206892	93207104	93207126	93207338	93207360	93207578	93207600	93207812	93207834	93208280	93208302	93208514	93208536	93208982	93209004	93209216	93209238	93209450	93209472	93209690	93209712	93209924	93209946	93210392
chr3	CCTGCAGTGTATACCTCAGACAC	51	133351336	133351358	133351402	133351424	133351468	133351490	133351501	133351523	133351566	133351588	133351631	133351653	133351664	133351686	133351697	133351719	133351730	133351752	133351796	133351818	133351861	133351883	133351927	133351949	133351993	133352015	133352026	133352048	133352091	133352113	133352124	133352146	133352190	133352212	133352255	133352277	133352321	133352343	133352387	133352409	133352420	133352442	133352485	133352507	133352518	133352540	133352551
chr3	GCCAACGGGGCAGACCTCAAGGG	51	93203608	93203630	93203842	93203864	93204076	93204098	93204310	93204332	93204784	93204806	93205252	93205274	93205486	93205508	93205948	93205970	93206182	93206204	93206410	93206432	93206644	93206666	93206884	93206906	93207352	93207374	93207592	93207614	93207826	93207848	93208060	93208082	93208294	93208316	93208528	93208550	93208762	93208784	93208996	93209018	93209464	93209486	93209704	93209726	93209938	93209960	93210172
chr3	CCAATGGCCCTGCAGTGTATACC	50	133351394	133351416	133351460	133351482	133351493	133351515	133351558	133351580	133351623	133351645	133351656	133351678	133351689	133351711	133351722	133351744	133351788	133351810	133351853	133351875	133351919	133351941	133351985	133352007	133352018	133352040	133352083	133352105	133352116	133352138	133352182	133352204	133352247	133352269	133352313	133352335	133352379	133352401	133352412	133352434	133352477	133352499	133352510	133352532	133352543	133352565	133352576
chr3	AGACATTCTGGATCCGGTCACGG	50	93204000	93204022	93204234	93204256	93204468	93204490	93204702	93204724	93204942	93204964	93205176	93205198	93205410	93205432	93205644	93205666	93205878	93205900	93206106	93206128	93206340	93206362	93206568	93206590	93206802	93206824	93207042	93207064	93207276	93207298	93207750	93207772	93207984	93208006	93208218	93208240	93208452	93208474	93208686	93208708	93208920	93208942	93209154	93209176	93209388	93209410	93210096
chr3	CCCTATCTTACATAGTGAGCCCT	50	103134694	103134716	103134752	103134774	103134771	103134793	103134790	103134812	103134809	103134831	103134828	103134850	103134847	103134869	103134866	103134888	103134885	103134907	103134904	103134926	103134923	103134945	103134942	103134964	103134981	103135003	103135000	103135022	103135019	103135041	103135038	103135060	103135057	103135079	103135076	103135098	103135095	103135117	103135154	103135176	103135173	103135195	103135192	103135214	103135211	103135233	103135250
chr3	CCTATCTTACATAGTGAGCCCTA	50	103134695	103134717	103134753	103134775	103134772	103134794	103134791	103134813	103134810	103134832	103134829	103134851	103134848	103134870	103134867	103134889	103134886	103134908	103134905	103134927	103134924	103134946	103134943	103134965	103134982	103135004	103135001	103135023	103135020	103135042	103135039	103135061	103135058	103135080	103135077	103135099	103135096	103135118	103135155	103135177	103135174	103135196	103135193	103135215	103135212	103135234	103135251
chr3	CCTCAGGCCGGCCAGGGACAGCC	48	93203889	93203911	93204831	93204853	93205065	93205087	93205995	93206017	93206931	93206953	93207165	93207187	93207399	93207421	93207873	93207895	93208107	93208129	93208341	93208363	93208575	93208597	93208809	93208831	93209043	93209065	93209277	93209299	93209511	93209533	93209985	93210007	93210219	93210241	93210687	93210709	93211155	93211177	93211389	93211411	93211623	93211645	93211857	93211879	93212091	93212113	93212337
chr3	CCCTCACAGTCTGGCTCTGGCAG	48	93203910	93203932	93204378	93204400	93204612	93204634	93204852	93204874	93205086	93205108	93205554	93205576	93205788	93205810	93206016	93206038	93206712	93206734	93206952	93206974	93207186	93207208	93207420	93207442	93207660	93207682	93207894	93207916	93208362	93208384	93208596	93208618	93209064	93209086	93209298	93209320	93209532	93209554	93209772	93209794	93210006	93210028	93210474	93210496	93210942	93210964	93211176
chr3	CCTCACAGTCTGGCTCTGGCAGA	47	93203911	93203933	93204379	93204401	93204613	93204635	93204853	93204875	93205087	93205109	93205555	93205577	93206017	93206039	93206713	93206735	93206953	93206975	93207187	93207209	93207421	93207443	93207661	93207683	93207895	93207917	93208363	93208385	93208597	93208619	93209065	93209087	93209299	93209321	93209533	93209555	93209773	93209795	93210007	93210029	93210475	93210497	93210943	93210965	93211177	93211199	93211411
chr3	TATACCTCAGACACACCCAATGG	47	133351345	133351367	133351411	133351433	133351477	133351499	133351510	133351532	133351575	133351597	133351640	133351662	133351673	133351695	133351706	133351728	133351739	133351761	133351870	133351892	133351936	133351958	133352002	133352024	133352035	133352057	133352100	133352122	133352133	133352155	133352264	133352286	133352330	133352352	133352396	133352418	133352429	133352451	133352494	133352516	133352527	133352549	133352560	133352582	133352593	133352615	133352626
chr3	CCTCAGACACACCCAATGGCCCT	47	133351349	133351371	133351382	133351404	133351415	133351437	133351448	133351470	133351481	133351503	133351644	133351666	133351677	133351699	133351710	133351732	133351743	133351765	133351874	133351896	133351907	133351929	133351940	133351962	133351973	133351995	133352006	133352028	133352104	133352126	133352137	133352159	133352268	133352290	133352301	133352323	133352334	133352356	133352367	133352389	133352400	133352422	133352498	133352520	133352531	133352553	133352564
chr3	TCACGGTCAGGGTCAGGGTCAGG	47	93204023	93204045	93204491	93204513	93204731	93204753	93204965	93204987	93205199	93205221	93205667	93205689	93205895	93205917	93206129	93206151	93206357	93206379	93206831	93206853	93207065	93207087	93207299	93207321	93207533	93207555	93207773	93207795	93208007	93208029	93208241	93208263	93208475	93208497	93208709	93208731	93208943	93208965	93209411	93209433	93209645	93209667	93209885	93209907	93210119	93210141	93210353
chr3	AGCAGTAGACAGCCTCAGGCCGG	47	93203643	93203665	93203877	93203899	93204111	93204133	93204819	93204841	93205053	93205075	93205287	93205309	93205983	93206005	93206919	93206941	93207153	93207175	93207387	93207409	93207861	93207883	93208095	93208117	93208329	93208351	93208563	93208585	93208797	93208819	93209031	93209053	93209265	93209287	93209499	93209521	93209973	93209995	93210207	93210229	93210675	93210697	93211143	93211165	93211377	93211399	93211611
chr3	AGACAGCCTCAGGCCGGCCAGGG	46	93203883	93203905	93204825	93204847	93205059	93205081	93205989	93206011	93206925	93206947	93207159	93207181	93207393	93207415	93207867	93207889	93208101	93208123	93208335	93208357	93208569	93208591	93208803	93208825	93209037	93209059	93209271	93209293	93209505	93209527	93209979	93210001	93210213	93210235	93210681	93210703	93211149	93211171	93211383	93211405	93211617	93211639	93211851	93211873	93212085	93212107	93212331
chr3	CTGGCTCTGGCAGATCTCCAAGG	46	93203920	93203942	93204154	93204176	93204388	93204410	93204622	93204644	93204862	93204884	93205096	93205118	93205330	93205352	93205564	93205586	93206722	93206744	93206962	93206984	93207196	93207218	93207430	93207452	93207670	93207692	93207904	93207926	93208372	93208394	93208606	93208628	93209074	93209096	93209308	93209330	93209542	93209564	93209782	93209804	93210016	93210038	93210484	93210506	93210952	93210974	93211186
chr3	TAGACAGCCTCAGGCCGGCCAGG	46	93203882	93203904	93204824	93204846	93205058	93205080	93205988	93206010	93206924	93206946	93207158	93207180	93207392	93207414	93207866	93207888	93208100	93208122	93208334	93208356	93208568	93208590	93208802	93208824	93209036	93209058	93209270	93209292	93209504	93209526	93209978	93210000	93210212	93210234	93210680	93210702	93211148	93211170	93211382	93211404	93211616	93211638	93211850	93211872	93212084	93212106	93212330
chr3	CCGGCCAGGGACAGCCCTCACAG	46	93203896	93203918	93204838	93204860	93205072	93205094	93206002	93206024	93206938	93206960	93207172	93207194	93207406	93207428	93207880	93207902	93208114	93208136	93208348	93208370	93208582	93208604	93208816	93208838	93209050	93209072	93209284	93209306	93209518	93209540	93209992	93210014	93210226	93210248	93210694	93210716	93211162	93211184	93211396	93211418	93211630	93211652	93211864	93211886	93212098	93212120	93212812
chr3	CCTGGACTACAGTCTGACCTGGT	45	48385127	48385149	48385166	48385188	48385205	48385227	48385244	48385266	48385283	48385305	48385322	48385344	48385400	48385422	48385439	48385461	48385478	48385500	48385517	48385539	48385556	48385578	48385595	48385617	48385673	48385695	48385712	48385734	48385751	48385773	48385790	48385812	48385829	48385851	48385868	48385890	48385907	48385929	48385946	48385968	48385985	48386007	48386024	48386046	48386063	48386085	48386102
chr3	TCCTGGACTACAGTCTGACCTGG	45	48385126	48385148	48385165	48385187	48385204	48385226	48385243	48385265	48385282	48385304	48385321	48385343	48385399	48385421	48385438	48385460	48385477	48385499	48385516	48385538	48385555	48385577	48385594	48385616	48385672	48385694	48385711	48385733	48385750	48385772	48385789	48385811	48385828	48385850	48385867	48385889	48385906	48385928	48385945	48385967	48385984	48386006	48386023	48386045	48386062	48386084	48386101
chr3	GGACTACAGTCTGACCTGGTTGG	45	48385130	48385152	48385169	48385191	48385208	48385230	48385247	48385269	48385286	48385308	48385325	48385347	48385403	48385425	48385442	48385464	48385481	48385503	48385520	48385542	48385559	48385581	48385598	48385620	48385676	48385698	48385715	48385737	48385754	48385776	48385793	48385815	48385832	48385854	48385871	48385893	48385910	48385932	48385949	48385971	48385988	48386010	48386027	48386049	48386066	48386088	48386105
chr3	GGTCAGGGTCAGGGTCAGGCAGG	45	93204027	93204049	93204735	93204757	93204969	93204991	93205203	93205225	93205671	93205693	93205899	93205921	93206133	93206155	93206361	93206383	93206835	93206857	93207069	93207091	93207303	93207325	93207543	93207565	93207777	93207799	93208011	93208033	93208245	93208267	93208479	93208501	93208713	93208735	93208947	93208969	93209415	93209437	93209655	93209677	93209889	93209911	93210123	93210145	93210357	93210379	93210825
chr3	TCTGGATCCGGTCACGGTCACGG	43	93204006	93204028	93204474	93204496	93204708	93204730	93204948	93204970	93205182	93205204	93205650	93205672	93206112	93206134	93206574	93206596	93206808	93206830	93207048	93207070	93207282	93207304	93207756	93207778	93207990	93208012	93208224	93208246	93208458	93208480	93208692	93208714	93208926	93208948	93209160	93209182	93209394	93209416	93210102	93210124	93210336	93210358	93210570	93210592	93210804	93210826	93211038
chr3	TCACGGTCACGGTCAGGGTCAGG	42	93204017	93204039	93204485	93204507	93204725	93204747	93204959	93204981	93205193	93205215	93205661	93205683	93206123	93206145	93206825	93206847	93207059	93207081	93207293	93207315	93207767	93207789	93208001	93208023	93208235	93208257	93208469	93208491	93208703	93208725	93208937	93208959	93209405	93209427	93210113	93210135	93210347	93210369	93210815	93210837	93211517	93211539	93211985	93212007	93212219	93212241	93212465
chr3	CACGGTCACGGTCAGGGTCAGGG	41	93204018	93204040	93204486	93204508	93204726	93204748	93204960	93204982	93205194	93205216	93205662	93205684	93206124	93206146	93206826	93206848	93207060	93207082	93207294	93207316	93207768	93207790	93208002	93208024	93208236	93208258	93208470	93208492	93208704	93208726	93208938	93208960	93209406	93209428	93210114	93210136	93210348	93210370	93210816	93210838	93211518	93211540	93211986	93212008	93212220	93212242	93212466
chr3	CCTGTCTCCCTTCATCTCTCCTC	41	108816659	108816681	108816689	108816711	108816719	108816741	108816749	108816771	108816809	108816831	108816839	108816861	108816867	108816889	108816895	108816917	108816925	108816947	108816955	108816977	108816985	108817007	108817015	108817037	108817045	108817067	108817073	108817095	108817101	108817123	108817131	108817153	108817161	108817183	108817189	108817211	108817217	108817239	108817245	108817267	108817275	108817297	108817305	108817327	108817335	108817357	108817363
chr3	GAGGGATGCTGCTCTAGAGAGGG	38	94666759	94666781	94666777	94666799	94666795	94666817	94666813	94666835	94666831	94666853	94666849	94666871	94666867	94666889	94666885	94666907	94666903	94666925	94766277	94766299	94766295	94766317	94766313	94766335	94766385	94766407	94766403	94766425	94766439	94766461	94766457	94766479	94766475	94766497	94766529	94766551	94766547	94766569	94766565	94766587	94766583	94766605	94766601	94766623	94766619	94766641	94766637
chr3	AGAGGGATGCTGCTCTAGAGAGG	38	94666758	94666780	94666776	94666798	94666794	94666816	94666812	94666834	94666830	94666852	94666848	94666870	94666866	94666888	94666884	94666906	94666902	94666924	94766276	94766298	94766294	94766316	94766312	94766334	94766384	94766406	94766402	94766424	94766438	94766460	94766456	94766478	94766474	94766496	94766528	94766550	94766546	94766568	94766564	94766586	94766582	94766604	94766600	94766622	94766618	94766640	94766636
chr3	CCTGGTTGGAATACAGAGATGTC	37	48385144	48385166	48385183	48385205	48385261	48385283	48385300	48385322	48385339	48385361	48385378	48385400	48385417	48385439	48385456	48385478	48385534	48385556	48385573	48385595	48385690	48385712	48385729	48385751	48385768	48385790	48385807	48385829	48385846	48385868	48385885	48385907	48386002	48386024	48386041	48386063	48386119	48386141	48386158	48386180	48386197	48386219	48386275	48386297	48386314	48386336	48386353
chr3	GTTGGAATACAGAGATGTCCTGG	37	48385148	48385170	48385187	48385209	48385265	48385287	48385304	48385326	48385343	48385365	48385382	48385404	48385421	48385443	48385460	48385482	48385538	48385560	48385577	48385599	48385694	48385716	48385733	48385755	48385772	48385794	48385811	48385833	48385850	48385872	48385889	48385911	48386006	48386028	48386045	48386067	48386123	48386145	48386162	48386184	48386201	48386223	48386279	48386301	48386318	48386340	48386357
chr3	CCTGAGCACACGGGGAGTGGACT	37	67262518	67262540	67262545	67262567	67262572	67262594	67262599	67262621	67262626	67262648	67262653	67262675	67262680	67262702	67262707	67262729	67262734	67262756	67262761	67262783	67262869	67262891	67262896	67262918	67262950	67262972	67262977	67262999	67263004	67263026	67263031	67263053	67263058	67263080	67263085	67263107	67263112	67263134	67263139	67263161	67263166	67263188	67263193	67263215	67263220	67263242	67263247
chr3	CCCTGAGCACACGGGGAGTGGAC	37	67262517	67262539	67262544	67262566	67262571	67262593	67262598	67262620	67262625	67262647	67262652	67262674	67262679	67262701	67262706	67262728	67262733	67262755	67262760	67262782	67262868	67262890	67262895	67262917	67262949	67262971	67262976	67262998	67263003	67263025	67263030	67263052	67263057	67263079	67263084	67263106	67263111	67263133	67263138	67263160	67263165	67263187	67263192	67263214	67263219	67263241	67263246
chr3	GTGCTTGCTATGGGCATGGATGG	36	83845633	83845655	83845699	83845721	83845721	83845743	83845897	83845919	83846073	83846095	83846117	83846139	83846139	83846161	83846161	83846183	83846183	83846205	83846205	83846227	83846424	83846446	83846600	83846622	83846644	83846666	83846666	83846688	83846688	83846710	83846710	83846732	83846732	83846754	83846929	83846951	83846973	83846995	83846995	83847017	83847079	83847101	83847141	83847163	83847163	83847185	83847374
chr3	TCCGGTCACGGTCACGGTCAGGG	35	93204012	93204034	93204480	93204502	93204954	93204976	93205188	93205210	93205656	93205678	93206118	93206140	93206580	93206602	93207054	93207076	93207288	93207310	93207762	93207784	93207996	93208018	93208230	93208252	93208464	93208486	93208698	93208720	93208932	93208954	93209400	93209422	93210108	93210130	93210342	93210364	93210810	93210832	93211512	93211534	93211980	93212002	93212214	93212236	93212460	93212482	93212694
chr3	CCGGTCACGGTCACGGTCAGGGT	35	93204013	93204035	93204481	93204503	93204955	93204977	93205189	93205211	93205657	93205679	93206119	93206141	93206581	93206603	93207055	93207077	93207289	93207311	93207763	93207785	93207997	93208019	93208231	93208253	93208465	93208487	93208699	93208721	93208933	93208955	93209401	93209423	93210109	93210131	93210343	93210365	93210811	93210833	93211513	93211535	93211981	93212003	93212215	93212237	93212461	93212483	93212695
chr3	ATCCGGTCACGGTCACGGTCAGG	35	93204011	93204033	93204479	93204501	93204953	93204975	93205187	93205209	93205655	93205677	93206117	93206139	93206579	93206601	93207053	93207075	93207287	93207309	93207761	93207783	93207995	93208017	93208229	93208251	93208463	93208485	93208697	93208719	93208931	93208953	93209399	93209421	93210107	93210129	93210341	93210363	93210809	93210831	93211511	93211533	93211979	93212001	93212213	93212235	93212459	93212481	93212693
chr3	GGAGGCACTGGAGGCACAGGAGG	33	154414658	154414680	154414676	154414698	154414784	154414806	154414838	154414860	154414892	154414914	154414937	154414959	154414991	154415013	154415009	154415031	154415045	154415067	154415171	154415193	154415198	154415220	154415252	154415274	154415270	154415292	154415315	154415337	154415351	154415373	154415369	154415391	154415405	154415427	154415441	154415463	154415459	154415481	154415486	154415508	154415513	154415535	154415540	154415562	154415594	154415616	154415648
chr3	TATGTGCTCCCATCTGTGTGTGG	32	9777467	9777489	9777491	9777513	9777539	9777561	9777563	9777585	9777611	9777633	9777635	9777657	9777659	9777681	9777707	9777729	9777731	9777753	9777779	9777801	9777827	9777849	9777851	9777873	9777875	9777897	9777899	9777921	9777923	9777945	9777971	9777993	9777995	9778017	9778043	9778065	9778067	9778089	9778091	9778113	9778139	9778161	9778163	9778185	9778211	9778233	9778259
chr3	CCCACACTGAGCCCACACTGAGC	31	78945958	78945980	78946009	78946031	78946020	78946042	78946031	78946053	78946062	78946084	78946073	78946095	78946084	78946106	78946115	78946137	78946146	78946168	78946157	78946179	78946188	78946210	78946199	78946221	78946210	78946232	78946221	78946243	78946332	78946354	78946343	78946365	78946354	78946376	78946385	78946407	78946396	78946418	78946407	78946429	78946418	78946440	78946489	78946511	78946500	78946522	78946551
chr3	CCCATCTGTGTGTGGATATGTGC	31	9777475	9777497	9777523	9777545	9777547	9777569	9777595	9777617	9777619	9777641	9777643	9777665	9777691	9777713	9777715	9777737	9777763	9777785	9777811	9777833	9777835	9777857	9777859	9777881	9777883	9777905	9777907	9777929	9777955	9777977	9777979	9778001	9778027	9778049	9778051	9778073	9778075	9778097	9778123	9778145	9778147	9778169	9778195	9778217	9778243	9778265	9778267
chr3	CCACTGTTTGAGCTATCCAGTGT	31	32257763	32257785	32257847	32257869	32257875	32257897	32257983	32258005	32258067	32258089	32258151	32258173	32258179	32258201	32258207	32258229	32258235	32258257	32258263	32258285	32258291	32258313	32258347	32258369	32258375	32258397	32258403	32258425	32258431	32258453	32258459	32258481	32258487	32258509	32258515	32258537	32258599	32258621	32258627	32258649	32258655	32258677	32258683	32258705	32258711	32258733	32258739
chr3	CCACACTGAGCCCACACTGAGCC	31	78945959	78945981	78946010	78946032	78946021	78946043	78946032	78946054	78946063	78946085	78946074	78946096	78946085	78946107	78946116	78946138	78946147	78946169	78946158	78946180	78946189	78946211	78946200	78946222	78946211	78946233	78946222	78946244	78946333	78946355	78946344	78946366	78946355	78946377	78946386	78946408	78946397	78946419	78946408	78946430	78946419	78946441	78946490	78946512	78946501	78946523	78946552
chr3	CCATCTGTGTGTGGATATGTGCT	31	9777476	9777498	9777524	9777546	9777548	9777570	9777596	9777618	9777620	9777642	9777644	9777666	9777692	9777714	9777716	9777738	9777764	9777786	9777812	9777834	9777836	9777858	9777860	9777882	9777884	9777906	9777908	9777930	9777956	9777978	9777980	9778002	9778028	9778050	9778052	9778074	9778076	9778098	9778124	9778146	9778148	9778170	9778196	9778218	9778244	9778266	9778268
chr3	GGTTCTCCATACAGTGAGCCAGG	30	154422485	154422507	154422529	154422551	154422551	154422573	154422573	154422595	154422616	154422638	154422660	154422682	154422682	154422704	154422725	154422747	154422747	154422769	154422790	154422812	154422812	154422834	154422834	154422856	154423031	154423053	154423053	154423075	154423075	154423097	154423118	154423140	154423162	154423184	154423184	154423206	154423227	154423249	154423292	154423314	154423314	154423336	154423533	154423555	154423599	154423621	154423621
chr3	CCAACAGAGAGAGTCTGTGCATG	30	93204053	93204075	93204521	93204543	93204761	93204783	93205229	93205251	93205697	93205719	93206159	93206181	93206621	93206643	93206861	93206883	93207803	93207825	93208271	93208293	93208505	93208527	93208973	93208995	93209915	93209937	93210383	93210405	93210851	93210873	93211787	93211809	93212267	93212289	93213209	93213231	93213917	93213939	93214157	93214179	93214847	93214869	93215087	93215109	93215315	93215337	93215783
chr3	CCCGGCATACAGAGCCTGAGAAC	30	115906340	115906362	115906392	115906414	115906445	115906467	115906475	115906497	115906505	115906527	115906579	115906601	115906631	115906653	115906661	115906683	115906691	115906713	115906743	115906765	115906773	115906795	115906826	115906848	115906879	115906901	115906909	115906931	115906939	115906961	115906991	115907013	115907043	115907065	115907073	115907095	115907103	115907125	115907133	115907155	115907163	115907185	115907215	115907237	115907245	115907267	115907275
chr3	CCGGCATACAGAGCCTGAGAACT	30	115906341	115906363	115906393	115906415	115906446	115906468	115906476	115906498	115906506	115906528	115906580	115906602	115906632	115906654	115906662	115906684	115906692	115906714	115906744	115906766	115906774	115906796	115906827	115906849	115906880	115906902	115906910	115906932	115906940	115906962	115906992	115907014	115907044	115907066	115907074	115907096	115907104	115907126	115907134	115907156	115907164	115907186	115907216	115907238	115907246	115907268	115907276
chr3	ATGGGGAGCAGAGGATGCAGAGG	29	27157780	27157802	27157812	27157834	27157844	27157866	27157876	27157898	27157940	27157962	27157972	27157994	27158004	27158026	27158068	27158090	27158100	27158122	27158132	27158154	27158164	27158186	27158196	27158218	27158228	27158250	27158260	27158282	27158324	27158346	27158356	27158378	27158388	27158410	27158452	27158474	27158484	27158506	27158516	27158538	27158548	27158570	27158580	27158602	27158612	27158634	27158644
chr3	CAGTGCAGGTGGGATAGTGCAGG	28	107478273	107478295	107478301	107478323	107478329	107478351	107478497	107478519	107478623	107478645	107478707	107478729	107478749	107478771	107478903	107478925	107478931	107478953	107479029	107479051	107479099	107479121	107479211	107479233	107479393	107479415	107479449	107479471	107479491	107479513	107479701	107479723	107479771	107479793	107479799	107479821	107479855	107479877	107479939	107479961	107479981	107480003	107480065	107480087	107480135	107480157	107480163
chr3	ATGGGCATGGATGCTTGCTATGG	28	83847194	83847216	83847301	83847323	83847342	83847364	83847489	83847511	83847508	83847530	83847592	83847614	83847655	83847677	83847674	83847696	83847737	83847759	83847796	83847818	83847880	83847902	83847921	83847943	83848026	83848048	83848177	83848199	83848460	83848482	83848479	83848501	83848542	83848564	83848601	83848623	83848685	83848707	83848726	83848748	83848767	83848789	83848807	83848829	83848826	83848848	83848866
chr3	CCACTGCATGTGTTGTGCATCTA	28	144546852	144546874	144546882	144546904	144546912	144546934	144546942	144546964	144546972	144546994	144547002	144547024	144547032	144547054	144547062	144547084	144547092	144547114	144547122	144547144	144547152	144547174	144547271	144547293	144547301	144547323	144547331	144547353	144547450	144547472	144547480	144547502	144547510	144547532	144547570	144547592	144547689	144547711	144547719	144547741	144547749	144547771	144547868	144547890	144547898	144547920	144547928
chr3	CCACAGCAGCCACTGCTGCCACC	28	92646765	92646787	92646795	92646817	92646825	92646847	92646855	92646877	92655842	92655864	92655902	92655924	92668835	92668857	92680590	92680568	92680620	92680598	92680680	92680658	92685734	92685756	92685764	92685786	92707638	92707660	92707668	92707690	92707698	92707720	92718966	92718988	92718996	92719018	92719026	92719048	92737906	92737928	92737936	92737958	92737966	92737988	92750611	92750633	92750641	92750663	92750689
chr3	TGGGCATGGATGCTTGCTATGGG	28	83847195	83847217	83847302	83847324	83847343	83847365	83847490	83847512	83847509	83847531	83847593	83847615	83847656	83847678	83847675	83847697	83847738	83847760	83847797	83847819	83847881	83847903	83847922	83847944	83848027	83848049	83848178	83848200	83848461	83848483	83848480	83848502	83848543	83848565	83848602	83848624	83848686	83848708	83848727	83848749	83848768	83848790	83848808	83848830	83848827	83848849	83848867
chr3	CCTGACAGTGTGGCTTGTGTGAT	27	52327965	52327987	52328094	52328116	52328266	52328288	52328309	52328331	52328352	52328374	52328395	52328417	52328438	52328460	52328481	52328503	52328524	52328546	52328567	52328589	52328610	52328632	52328696	52328718	52328954	52328976	52328997	52329019	52329040	52329062	52329083	52329105	52329126	52329148	52329169	52329191	52329212	52329234	52329255	52329277	52329298	52329320	52329341	52329363	52329384	52329406	52329427
chr3	CTGCCTTGCCTTACCCGAGGTGG	27	9450856	9450878	9450924	9450946	9450959	9450981	9451063	9451085	9451098	9451120	9451132	9451154	9451195	9451217	9451264	9451286	9451299	9451321	9451334	9451356	9451369	9451391	9451404	9451426	9451439	9451461	9451502	9451524	9451537	9451559	9451641	9451663	9451676	9451698	9451710	9451732	9451773	9451795	9451842	9451864	9451877	9451899	9451912	9451934	9451947	9451969	9451982
chr3	CCTGTGTCTATTTATACTTGGTG	27	146476798	146476820	146476871	146476893	146476944	146476966	146477085	146477107	146477124	146477146	146477163	146477185	146477202	146477224	146477241	146477263	146477280	146477302	146477319	146477341	146477381	146477403	146477420	146477442	146477459	146477481	146477536	146477558	146477613	146477635	146477754	146477776	146477793	146477815	146477870	146477892	146477947	146477969	146478088	146478110	146478127	146478149	146478166	146478188	146478205	146478227	146478243
chr3	CCTTACCCGAGGTGGACAGAGGG	26	9450864	9450886	9450932	9450954	9450967	9450989	9451036	9451058	9451071	9451093	9451203	9451225	9451272	9451294	9451307	9451329	9451342	9451364	9451377	9451399	9451412	9451434	9451510	9451532	9451545	9451567	9451614	9451636	9451649	9451671	9451781	9451803	9451850	9451872	9451885	9451907	9451920	9451942	9451955	9451977	9451990	9452012	9452025	9452047	9452060	9452082	9452129
chr3	CCCTCATCTACTTAGATTATGTC	25	84844467	84844489	84844529	84844551	84844560	84844582	84844590	84844612	84844620	84844642	84844650	84844672	84844712	84844734	84844742	84844764	84844804	84844826	84844865	84844887	84844895	84844917	84844957	84844979	84845019	84845041	84845081	84845103	84845111	84845133	84845142	84845164	84845173	84845195	84845203	84845225	84845233	84845255	84845263	84845285	84845325	84845347	84845356	84845378	84845418	84845440	84845479
chr3	TTGTGATGTCAGCACTGGGGAGG	25	27486185	27486207	27486217	27486239	27486249	27486271	27486313	27486335	27486345	27486367	27486377	27486399	27486409	27486431	27486441	27486463	27486473	27486495	27486505	27486527	27486537	27486559	27486569	27486591	27486601	27486623	27486633	27486655	27486665	27486687	27486697	27486719	27486729	27486751	27486761	27486783	27486793	27486815	27486825	27486847	27486857	27486879	27486889	27486911	27486921	27486943	27486953
chr3	ATGGATGCTTGCTATGGGCATGG	25	83847200	83847222	83847348	83847370	83847495	83847517	83847514	83847536	83847661	83847683	83847680	83847702	83847743	83847765	83847802	83847824	83847886	83847908	83847927	83847949	83848032	83848054	83848183	83848205	83848466	83848488	83848485	83848507	83848548	83848570	83848607	83848629	83848691	83848713	83848732	83848754	83848773	83848795	83848813	83848835	83848832	83848854	83848872	83848894	83848912	83848934	83848952
chr3	CCTTTAGATTGTTACTTAGAAAC	25	84114529	84114551	84114551	84114573	84114573	84114595	84114595	84114617	84114617	84114639	84114639	84114661	84114661	84114683	84114683	84114705	84114705	84114727	84114727	84114749	84114749	84114771	84114771	84114793	84114793	84114815	84114815	84114837	84114837	84114859	84114859	84114881	84114881	84114903	84114903	84114925	84114925	84114947	84114947	84114969	84114969	84114991	84114991	84115013	84115013	84115035	84115035
chr3	CCTCATCTACTTAGATTATGTCC	25	84844468	84844490	84844530	84844552	84844561	84844583	84844591	84844613	84844621	84844643	84844651	84844673	84844713	84844735	84844743	84844765	84844805	84844827	84844866	84844888	84844896	84844918	84844958	84844980	84845020	84845042	84845082	84845104	84845112	84845134	84845143	84845165	84845174	84845196	84845204	84845226	84845234	84845256	84845264	84845286	84845326	84845348	84845357	84845379	84845419	84845441	84845480
chr3	GATGACTCTGTGGGGGAGCTGGG	25	19682493	19682515	19682523	19682545	19682553	19682575	19682583	19682605	19682613	19682635	19682643	19682665	19682703	19682725	19682733	19682755	19682793	19682815	19682823	19682845	19682853	19682875	19682883	19682905	19682913	19682935	19682943	19682965	19682973	19682995	19683003	19683025	19683033	19683055	19683063	19683085	19683153	19683175	19683183	19683205	19683213	19683235	19683243	19683265	19683273	19683295	19683363
chr3	CCCACACCTCCAGCATCAGGACC	24	53530858	53530880	53530880	53530902	53530902	53530924	53530925	53530947	53530948	53530970	53531016	53531038	53531039	53531061	53531128	53531150	53531151	53531173	53531240	53531262	53531262	53531284	53531307	53531329	53531330	53531352	53531442	53531464	53531488	53531510	53531555	53531577	53531622	53531644	53531644	53531666	53531689	53531711	53531712	53531734	53531778	53531800	53531801	53531823	53531869	53531891	53531892
chr3	CCCCACACCTCCAGCATCAGGAC	24	53530857	53530879	53530879	53530901	53530901	53530923	53530924	53530946	53530947	53530969	53531015	53531037	53531038	53531060	53531127	53531149	53531150	53531172	53531239	53531261	53531261	53531283	53531306	53531328	53531329	53531351	53531441	53531463	53531487	53531509	53531554	53531576	53531621	53531643	53531643	53531665	53531688	53531710	53531711	53531733	53531777	53531799	53531800	53531822	53531868	53531890	53531891
chr3	TGGAGGAGGATGGGGAGCAGAGG	24	27157803	27157825	27157835	27157857	27157867	27157889	27157931	27157953	27157963	27157985	27157995	27158017	27158059	27158081	27158091	27158113	27158123	27158145	27158187	27158209	27158251	27158273	27158315	27158337	27158347	27158369	27158379	27158401	27158443	27158465	27158475	27158497	27158507	27158529	27158539	27158561	27158603	27158625	27158667	27158689	27158731	27158753	27158795	27158817	27158859	27158881	27158891
chr3	ATGCTTGTGATGTCAGCACTGGG	23	27486181	27486203	27486213	27486235	27486245	27486267	27486309	27486331	27486341	27486363	27486373	27486395	27486405	27486427	27486437	27486459	27486469	27486491	27486501	27486523	27486533	27486555	27486565	27486587	27486597	27486619	27486661	27486683	27486693	27486715	27486725	27486747	27486757	27486779	27486789	27486811	27486821	27486843	27486853	27486875	27486885	27486907	27486949	27486971	27486981	27487003
chr3	CCTGCTGTGCTGTGCTCACTGTG	23	154472785	154472807	154472817	154472839	154472881	154472903	154472913	154472935	154473041	154473063	154473105	154473127	154473137	154473159	154473201	154473223	154473265	154473287	154473297	154473319	154473393	154473415	154473425	154473447	154473489	154473511	154473521	154473543	154473649	154473671	154473713	154473735	154473745	154473767	154473777	154473799	154473809	154473831	154473873	154473895	154473905	154473927	154473969	154473991	154474001	154474023
chr3	AGTAGTGGTGAAATCAGACAAGG	23	20497991	20498013	20498061	20498083	20498166	20498188	20498201	20498223	20498236	20498258	20498271	20498293	20498306	20498328	20498341	20498363	20498376	20498398	20498411	20498433	20498446	20498468	20498481	20498503	20498516	20498538	20498551	20498573	20498656	20498678	20498726	20498748	20498831	20498853	20498866	20498888	20498936	20498958	20498971	20498993	20499006	20499028	20499041	20499063	20499111	20499133
chr3	TGCTTGTGATGTCAGCACTGGGG	23	27486182	27486204	27486214	27486236	27486246	27486268	27486310	27486332	27486342	27486364	27486374	27486396	27486406	27486428	27486438	27486460	27486470	27486492	27486502	27486524	27486534	27486556	27486566	27486588	27486598	27486620	27486662	27486684	27486694	27486716	27486726	27486748	27486758	27486780	27486790	27486812	27486822	27486844	27486854	27486876	27486886	27486908	27486950	27486972	27486982	27487004
chr3	CCTCACACTTCCCTCACACTCCC	23	8763453	8763475	8763482	8763504	8763503	8763525	8763524	8763546	8763556	8763578	8763577	8763599	8763629	8763651	8763671	8763693	8763713	8763735	8763745	8763767	8763766	8763788	8763807	8763829	8763836	8763858	8763868	8763890	8763900	8763922	8763954	8763976	8764004	8764026	8764025	8764047	8764046	8764068	8764183	8764205	8764236	8764258	8764257	8764279	8764300	8764322
chr3	GCCTTACCCGAGGTGGACAGAGG	23	9450863	9450885	9450931	9450953	9450966	9450988	9451070	9451092	9451202	9451224	9451271	9451293	9451306	9451328	9451341	9451363	9451376	9451398	9451411	9451433	9451509	9451531	9451544	9451566	9451648	9451670	9451780	9451802	9451849	9451871	9451884	9451906	9451919	9451941	9451954	9451976	9451989	9452011	9452024	9452046	9452059	9452081	9452163	9452185	9452227	9452249
chr3	GTTCTCCATACAGTGAGCCAGGG	23	154422486	154422508	154422530	154422552	154422552	154422574	154422617	154422639	154422661	154422683	154422726	154422748	154422791	154422813	154422813	154422835	154423032	154423054	154423054	154423076	154423119	154423141	154423163	154423185	154423228	154423250	154423293	154423315	154423534	154423556	154423600	154423622	154423622	154423644	154423710	154423732	154423732	154423754	154423798	154423820	154423840	154423862	154423862	154423884	154423884	154423906
chr3	CCATACAGTGAGCCAGGGTTCTC	23	154422469	154422491	154422491	154422513	154422535	154422557	154422557	154422579	154422622	154422644	154422666	154422688	154422731	154422753	154422796	154422818	154422818	154422840	154423037	154423059	154423059	154423081	154423124	154423146	154423168	154423190	154423298	154423320	154423539	154423561	154423605	154423627	154423627	154423649	154423715	154423737	154423737	154423759	154423803	154423825	154423845	154423867	154423867	154423889	154423889	154423911
chr3	GCTTTACTCGCACAGGAAGATGG	23	152786232	152786254	152786262	152786284	152786292	152786314	152786322	152786344	152786352	152786374	152786412	152786434	152786442	152786464	152786472	152786494	152786502	152786524	152786532	152786554	152786562	152786584	152786592	152786614	152786622	152786644	152786652	152786674	152786682	152786704	152786712	152786734	152786742	152786764	152786772	152786794	152786802	152786824	152786832	152786854	152786862	152786884	152786892	152786914	152786922	152786944
chr3	GGATGACTCTGTGGGGGAGCTGG	23	19682492	19682514	19682522	19682544	19682552	19682574	19682582	19682604	19682612	19682634	19682702	19682724	19682732	19682754	19682762	19682784	19682792	19682814	19682822	19682844	19682852	19682874	19682882	19682904	19682912	19682934	19682942	19682964	19682972	19682994	19683002	19683024	19683032	19683054	19683152	19683174	19683182	19683204	19683212	19683234	19683242	19683264	19683272	19683294	19683362	19683384
chr3	CCCTTGACTGTGGCTGCGGACGG	23	152486132	152486154	152486156	152486178	152486180	152486202	152486204	152486226	152486228	152486250	152486252	152486274	152486300	152486322	152486324	152486346	152486348	152486370	152486372	152486394	152486396	152486418	152486420	152486442	152486444	152486466	152486468	152486490	152486492	152486514	152486516	152486538	152486540	152486562	152486564	152486586	152486588	152486610	152486612	152486634	152486636	152486658	152486660	152486682	152486684	152486706
chr3	AAATCAGACAAGGATCCTATAGG	23	20497966	20497988	20498001	20498023	20498036	20498058	20498071	20498093	20498176	20498198	20498211	20498233	20498246	20498268	20498351	20498373	20498456	20498478	20498491	20498513	20498526	20498548	20498561	20498583	20498631	20498653	20498666	20498688	20498701	20498723	20498736	20498758	20498806	20498828	20498841	20498863	20498946	20498968	20499016	20499038	20499051	20499073	20499086	20499108	20499121	20499143
chr3	ATGCATGGGTCCTCTATGCATGG	23	8984947	8984969	8984996	8985018	8985011	8985033	8985075	8985097	8985090	8985112	8985124	8985146	8985188	8985210	8985203	8985225	8985237	8985259	8985271	8985293	8985301	8985323	8985316	8985338	8985350	8985372	8985365	8985387	8985380	8985402	8985429	8985451	8985463	8985485	8985478	8985500	8985493	8985515	8985508	8985530	8985523	8985545	8985572	8985594	8985621	8985643
chr3	TGCATGGGTCCTCTATGCATGGG	23	8984948	8984970	8984997	8985019	8985012	8985034	8985076	8985098	8985091	8985113	8985125	8985147	8985189	8985211	8985204	8985226	8985238	8985260	8985272	8985294	8985302	8985324	8985317	8985339	8985351	8985373	8985366	8985388	8985381	8985403	8985430	8985452	8985464	8985486	8985479	8985501	8985494	8985516	8985509	8985531	8985524	8985546	8985573	8985595	8985622	8985644
chr3	ACTGGAGGCACAGGAGGCACAGG	22	154414754	154414776	154414790	154414812	154414844	154414866	154414898	154414920	154415015	154415037	154415051	154415073	154415123	154415145	154415276	154415298	154415321	154415343	154415375	154415397	154415411	154415433	154415465	154415487	154415546	154415568	154415600	154415622	154415681	154415703	154415717	154415739	154415753	154415775	154415780	154415802	154416005	154416027	154416041	154416063	154416086	154416108	154416113	154416135
chr3	CCTCTGCCTCCCCTGTCTCCCTT	22	108816648	108816670	108816708	108816730	108816738	108816760	108816768	108816790	108816798	108816820	108816828	108816850	108816944	108816966	108817034	108817056	108817120	108817142	108817150	108817172	108817264	108817286	108817294	108817316	108817324	108817346	108817410	108817432	108817440	108817462	108817498	108817520	108817584	108817606	108817614	108817636	108817672	108817694	108817730	108817752	108817844	108817866	108817874	108817896
chr3	GGCTGTGTGTGATGGTGCTGAGG	22	121882011	121882033	121882113	121882135	121882221	121882243	121882248	121882270	121882275	121882297	121882329	121882351	121882410	121882432	121882437	121882459	121882464	121882486	121882518	121882540	121882545	121882567	121882755	121882777	121882782	121882804	121882836	121882858	121882863	121882885	121882917	121882939	121883100	121883122	121883127	121883149	121883181	121883203	121883235	121883257	121883262	121883284	121883316	121883338
chr3	CCACAGTAACAAAGTAGCTCAGT	22	144745627	144745649	144745693	144745715	144745792	144745814	144745825	144745847	144745858	144745880	144745891	144745913	144745924	144745946	144745957	144745979	144745990	144746012	144803872	144803894	144804037	144804059	144804070	144804092	144804169	144804191	144804301	144804323	144804367	144804389	144804499	144804521	144804532	144804554	144804631	144804653	144804664	144804686	144804763	144804785	144804829	144804851	144804895	144804917
chr3	AGCAGAGGATGCAGAGGTGGAGG	22	27157786	27157808	27157818	27157840	27157850	27157872	27157882	27157904	27157946	27157968	27157978	27158000	27158010	27158032	27158074	27158096	27158106	27158128	27158170	27158192	27158234	27158256	27158330	27158352	27158362	27158384	27158394	27158416	27158458	27158480	27158490	27158512	27158522	27158544	27158586	27158608	27158650	27158672	27158714	27158736	27158778	27158800	27158938	27158960
chr3	GGGAGCAGAGGATGCAGAGGTGG	22	27157783	27157805	27157815	27157837	27157847	27157869	27157879	27157901	27157943	27157965	27157975	27157997	27158007	27158029	27158071	27158093	27158103	27158125	27158167	27158189	27158231	27158253	27158327	27158349	27158359	27158381	27158391	27158413	27158455	27158477	27158487	27158509	27158519	27158541	27158583	27158605	27158647	27158669	27158711	27158733	27158775	27158797	27158935	27158957
chr3	CCCTGTCTCCCTTCATCTCTCCT	22	108816658	108816680	108816718	108816740	108816748	108816770	108816808	108816830	108816838	108816860	108816954	108816976	108817014	108817036	108817044	108817066	108817130	108817152	108817160	108817182	108817274	108817296	108817304	108817326	108817334	108817356	108817420	108817442	108817450	108817472	108817508	108817530	108817594	108817616	108817624	108817646	108817682	108817704	108817740	108817762	108817854	108817876	108817884	108817906
chr3	AGAGGATGCAGAGGTGGAGGAGG	22	27157789	27157811	27157821	27157843	27157853	27157875	27157885	27157907	27157949	27157971	27157981	27158003	27158013	27158035	27158077	27158099	27158109	27158131	27158173	27158195	27158237	27158259	27158333	27158355	27158365	27158387	27158397	27158419	27158461	27158483	27158493	27158515	27158525	27158547	27158589	27158611	27158653	27158675	27158717	27158739	27158781	27158803	27158941	27158963
chr3	CCCAGGGGCAGTGCTCCCCCTCT	22	26997578	26997600	26997619	26997641	26997661	26997683	26997786	26997808	26997827	26997849	26997869	26997891	26998036	26998058	26998077	26998099	26998119	26998141	26998161	26998183	26998328	26998350	26998370	26998392	26998412	26998434	26998621	26998643	26998662	26998684	26998704	26998726	26998746	26998768	26998913	26998935	26998954	26998976	26999120	26999142	26999161	26999183	26999202	26999224
chr3	CCTTGCCTTACCCGAGGTGGACA	22	9450859	9450881	9450927	9450949	9450962	9450984	9451066	9451088	9451198	9451220	9451267	9451289	9451302	9451324	9451337	9451359	9451372	9451394	9451407	9451429	9451505	9451527	9451540	9451562	9451644	9451666	9451776	9451798	9451845	9451867	9451880	9451902	9451915	9451937	9451950	9451972	9451985	9452007	9452020	9452042	9452055	9452077	9452159	9452181
chr3	CCCCTGTCTCCCTTCATCTCTCC	22	108816657	108816679	108816717	108816739	108816747	108816769	108816807	108816829	108816837	108816859	108816953	108816975	108817013	108817035	108817043	108817065	108817129	108817151	108817159	108817181	108817273	108817295	108817303	108817325	108817333	108817355	108817419	108817441	108817449	108817471	108817507	108817529	108817593	108817615	108817623	108817645	108817681	108817703	108817739	108817761	108817853	108817875	108817883	108817905
chr3	CTGTCCACAGTGTGCCAGTGAGG	22	40550161	40550183	40550190	40550212	40550219	40550241	40550248	40550270	40550276	40550298	40550304	40550326	40550361	40550383	40550448	40550470	40550477	40550499	40550505	40550527	40550534	40550556	40550563	40550585	40550592	40550614	40650682	40650704	40650711	40650733	40650768	40650790	40650882	40650904	40650997	40651019	40651026	40651048	40651083	40651105	40651198	40651220	40651284	40651306
chr3	CCACTGCTGCCACAGCAGCCACT	21	92646786	92646808	92646816	92646838	92646846	92646868	92655863	92655885	92655893	92655915	92680599	92680577	92680629	92680607	92680659	92680637	92685755	92685777	92707659	92707681	92707689	92707711	92718987	92719009	92719017	92719039	92737897	92737919	92737927	92737949	92750632	92750654	92750662	92750684	92750680	92750702	92763500	92763522	92777470	92777492	92777530	92777552	92789102	92789124	92789132	92789154	92806550
chr3	CCGAGGTGGACAGAGGGCGCGCT	21	9450870	9450892	9450938	9450960	9451042	9451064	9451077	9451099	9451209	9451231	9451278	9451300	9451313	9451335	9451348	9451370	9451383	9451405	9451418	9451440	9451620	9451642	9451655	9451677	9451787	9451809	9451856	9451878	9451891	9451913	9451926	9451948	9451961	9451983	9451996	9452018	9452135	9452157	9452170	9452192	9452234	9452256
chr3	AGACACAGCTTTACTCGCACAGG	21	152786255	152786277	152786285	152786307	152786315	152786337	152786345	152786367	152786435	152786457	152786465	152786487	152786495	152786517	152786525	152786547	152786555	152786577	152786585	152786607	152786615	152786637	152786645	152786667	152786675	152786697	152786705	152786727	152786735	152786757	152786765	152786787	152786795	152786817	152786825	152786847	152786855	152786877	152786885	152786907	152786915	152786937
chr3	CGGGCCCTTGACTGTGGCTGCGG	21	152486128	152486150	152486152	152486174	152486176	152486198	152486200	152486222	152486248	152486270	152486296	152486318	152486320	152486342	152486344	152486366	152486368	152486390	152486392	152486414	152486416	152486438	152486440	152486462	152486464	152486486	152486488	152486510	152486512	152486534	152486536	152486558	152486560	152486582	152486584	152486606	152486608	152486630	152486656	152486678	152486680	152486702
chr3	CCAGGGGCAGTGCTCCCCCTCTG	21	26997579	26997601	26997620	26997642	26997662	26997684	26997787	26997809	26997828	26997850	26997870	26997892	26998037	26998059	26998078	26998100	26998120	26998142	26998162	26998184	26998329	26998351	26998371	26998393	26998413	26998435	26998622	26998644	26998663	26998685	26998747	26998769	26998914	26998936	26998955	26998977	26999121	26999143	26999162	26999184	26999203	26999225
chr3	CCTCCCCTGTCTCCCTTCATCTC	21	108816654	108816676	108816714	108816736	108816744	108816766	108816804	108816826	108816834	108816856	108816950	108816972	108817040	108817062	108817126	108817148	108817156	108817178	108817270	108817292	108817300	108817322	108817330	108817352	108817416	108817438	108817446	108817468	108817504	108817526	108817590	108817612	108817620	108817642	108817678	108817700	108817736	108817758	108817850	108817872	108817880	108817902
chr3	CCTGTGTCTGTGGTGAGTGTGAG	21	154846239	154846261	154846283	154846305	154846327	154846349	154846371	154846393	154846415	154846437	154846459	154846481	154846503	154846525	154846547	154846569	154846591	154846613	154846635	154846657	154846679	154846701	154846723	154846745	154846767	154846789	154846811	154846833	154846855	154846877	154846899	154846921	154846943	154846965	154846987	154847009	154847031	154847053	154847075	154847097	154847119	154847141
chr3	GCGCTGCCTTGCCTTACCCGAGG	21	9450956	9450978	9451060	9451082	9451095	9451117	9451129	9451151	9451261	9451283	9451296	9451318	9451331	9451353	9451366	9451388	9451401	9451423	9451436	9451458	9451499	9451521	9451638	9451660	9451673	9451695	9451707	9451729	9451839	9451861	9451874	9451896	9451909	9451931	9451944	9451966	9451979	9452001	9452014	9452036	9452153	9452175
chr3	CCCGAGGTGGACAGAGGGCGCGC	21	9450869	9450891	9450937	9450959	9451041	9451063	9451076	9451098	9451208	9451230	9451277	9451299	9451312	9451334	9451347	9451369	9451382	9451404	9451417	9451439	9451619	9451641	9451654	9451676	9451786	9451808	9451855	9451877	9451890	9451912	9451925	9451947	9451960	9451982	9451995	9452017	9452134	9452156	9452169	9452191	9452233	9452255
chr3	TGCGGACGGGCCCTTGACTGTGG	21	152486122	152486144	152486146	152486168	152486170	152486192	152486194	152486216	152486242	152486264	152486290	152486312	152486314	152486336	152486338	152486360	152486362	152486384	152486386	152486408	152486410	152486432	152486434	152486456	152486458	152486480	152486482	152486504	152486506	152486528	152486530	152486552	152486554	152486576	152486578	152486600	152486602	152486624	152486650	152486672	152486674	152486696
chr3	CCACACCTCCAGCATCAGGACCC	21	53530859	53530881	53530881	53530903	53530903	53530925	53530926	53530948	53530949	53530971	53531017	53531039	53531040	53531062	53531129	53531151	53531152	53531174	53531241	53531263	53531308	53531330	53531443	53531465	53531489	53531511	53531556	53531578	53531623	53531645	53531690	53531712	53531713	53531735	53531779	53531801	53531802	53531824	53531870	53531892	53531893	53531915
chr3	AGATACATACACACATAAGATGG	21	95471508	95471530	95471554	95471576	95471600	95471622	95471776	95471798	95471822	95471844	95471868	95471890	95471914	95471936	95471960	95471982	95472048	95472070	95472094	95472116	95472140	95472162	95472186	95472208	95472232	95472254	95472278	95472300	95472366	95472388	95472412	95472434	95472458	95472480	95472504	95472526	95472550	95472572	95472596	95472618	95472642	95472664
chr3	CCAGTGTGAGCACCACTGTTTGA	21	32257835	32257857	32257863	32257885	32257971	32257993	32257999	32258021	32258027	32258049	32258111	32258133	32258167	32258189	32258195	32258217	32258251	32258273	32258279	32258301	32258363	32258385	32258391	32258413	32258419	32258441	32258503	32258525	32258615	32258637	32258643	32258665	32258755	32258777	32258783	32258805	32258839	32258861	32258867	32258889	32258923	32258945
chr3	ACAGGAGGCACAGGAGGCACTGG	20	154414646	154414668	154414772	154414794	154414817	154414839	154414880	154414902	154414925	154414947	154415033	154415055	154415060	154415082	154415159	154415181	154415294	154415316	154415339	154415361	154415429	154415451	154415474	154415496	154415564	154415586	154415627	154415649	154415690	154415712	154415726	154415748	154415789	154415811	154416014	154416036	154416059	154416081	154416131	154416153
chr3	CCTCTAACACAGTCCCTCTAACA	20	79242702	79242724	79242716	79242738	79242730	79242752	79242744	79242766	79242758	79242780	79242772	79242794	79242786	79242808	79242800	79242822	79242832	79242854	79242882	79242904	79242896	79242918	79242910	79242932	79242924	79242946	79242938	79242960	79242952	79242974	79242966	79242988	79242980	79243002	79242994	79243016	79243008	79243030	79243022	79243044
chr3	CACCCATCCACACATAGGCATGG	20	123219974	123219996	123220010	123220032	123220046	123220068	123220082	123220104	123220154	123220176	123220216	123220238	123220314	123220336	123220406	123220428	123220478	123220500	123220514	123220536	123220614	123220636	123220650	123220672	123220724	123220746	123220760	123220782	123220860	123220882	123220896	123220918	123220922	123220944	123220958	123220980	123220984	123221006	123221020	123221042
chr3	GAAGAGGTTGGTACAGTGGATGG	20	10712670	10712692	10712701	10712723	10712794	10712816	10712825	10712847	10712887	10712909	10712918	10712940	10712980	10713002	10713073	10713095	10713228	10713250	10713752	10713774	10713783	10713805	10713814	10713836	10713938	10713960	10714124	10714146	10714186	10714208	10714248	10714270	10714867	10714889	10714991	10715013	10715208	10715230	10715239	10715261
chr3	CCCCTCATCTACTTAGATTATGT	20	84844589	84844611	84844619	84844641	84844649	84844671	84844741	84844763	84844803	84844825	84844864	84844886	84844894	84844916	84844956	84844978	84845018	84845040	84845110	84845132	84845141	84845163	84845172	84845194	84845202	84845224	84845232	84845254	84845262	84845284	84845324	84845346	84845355	84845377	84845417	84845439	84845478	84845500	84845509	84845531
chr3	CCTTGACTGTGGCTGCGGACGGG	20	152486133	152486155	152486157	152486179	152486181	152486203	152486229	152486251	152486301	152486323	152486325	152486347	152486349	152486371	152486373	152486395	152486397	152486419	152486421	152486443	152486445	152486467	152486469	152486491	152486493	152486515	152486517	152486539	152486541	152486563	152486565	152486587	152486589	152486611	152486637	152486659	152486661	152486683	152486685	152486707
chr3	TGTGTGATGCACACACAGTGAGG	20	52327937	52327959	52327980	52328002	52328109	52328131	52328152	52328174	52328281	52328303	52328582	52328604	52328625	52328647	52328668	52328690	52328711	52328733	52328840	52328862	52328926	52328948	52328969	52328991	52329012	52329034	52329055	52329077	52329141	52329163	52329227	52329249	52329270	52329292	52329313	52329335	52329485	52329507	52329528	52329550
chr3	CCCTCTAACACAGTCCCTCTAAC	20	79242701	79242723	79242715	79242737	79242729	79242751	79242743	79242765	79242757	79242779	79242771	79242793	79242785	79242807	79242799	79242821	79242831	79242853	79242881	79242903	79242895	79242917	79242909	79242931	79242923	79242945	79242937	79242959	79242951	79242973	79242965	79242987	79242979	79243001	79242993	79243015	79243007	79243029	79243021	79243043
chr3	CCCATCCACACATAGGCATGGAC	20	123219976	123219998	123220012	123220034	123220048	123220070	123220084	123220106	123220156	123220178	123220218	123220240	123220316	123220338	123220408	123220430	123220480	123220502	123220516	123220538	123220616	123220638	123220652	123220674	123220726	123220748	123220762	123220784	123220862	123220884	123220898	123220920	123220924	123220946	123220960	123220982	123220986	123221008	123221022	123221044
chr3	CCATCCACACATAGGCATGGACA	20	123219977	123219999	123220013	123220035	123220049	123220071	123220085	123220107	123220157	123220179	123220219	123220241	123220317	123220339	123220409	123220431	123220481	123220503	123220517	123220539	123220617	123220639	123220653	123220675	123220727	123220749	123220763	123220785	123220863	123220885	123220899	123220921	123220925	123220947	123220961	123220983	123220987	123221009	123221023	123221045
chr3	CCTTTGCCTCTGTCCTTTCCCTC	20	123676730	123676752	123676899	123676921	123677041	123677063	123677093	123677115	123677990	123678012	123678133	123678155	123678445	123678467	123678588	123678610	123678614	123678636	123678692	123678714	123679133	123679155	123679185	123679207	123679211	123679233	123679328	123679350	123679367	123679389	123679393	123679415	123679471	123679493	123679588	123679610	123679679	123679701	123680380	123680402
chr3	AGCCTGAGAACTGTAAGACCCGG	20	115906352	115906374	115906404	115906426	115906457	115906479	115906487	115906509	115906591	115906613	115906643	115906665	115906755	115906777	115906785	115906807	115906838	115906860	115906951	115906973	115907003	115907025	115907055	115907077	115907085	115907107	115907175	115907197	115907227	115907249	115907317	115907339	115907369	115907391	115907421	115907443	115907451	115907473	115907481	115907503
chr3	CCCTTCATCTCTCCTCTGCCTCC	20	108816636	108816658	108816696	108816718	108816726	108816748	108816756	108816778	108816816	108816838	108816932	108816954	108817022	108817044	108817108	108817130	108817138	108817160	108817252	108817274	108817282	108817304	108817312	108817334	108817398	108817420	108817428	108817450	108817486	108817508	108817572	108817594	108817602	108817624	108817660	108817682	108817832	108817854	108817862	108817884
chr3	ATGGTGATGAGAGAAGAGGTTGG	20	10712658	10712680	10712689	10712711	10712782	10712804	10712813	10712835	10712875	10712897	10712906	10712928	10712968	10712990	10713061	10713083	10713216	10713238	10713740	10713762	10713771	10713793	10713802	10713824	10713926	10713948	10714112	10714134	10714174	10714196	10714236	10714258	10714855	10714877	10714979	10715001	10715196	10715218	10715227	10715249
chr3	GTGGATGGTGATGAGAGAAGAGG	20	10712654	10712676	10712685	10712707	10712778	10712800	10712809	10712831	10712871	10712893	10712902	10712924	10712964	10712986	10713057	10713079	10713212	10713234	10713736	10713758	10713767	10713789	10713798	10713820	10713922	10713944	10714108	10714130	10714170	10714192	10714232	10714254	10714851	10714873	10714975	10714997	10715192	10715214	10715223	10715245
chr3	GTGTGATGCACACACAGTGAGGG	20	52327938	52327960	52327981	52328003	52328110	52328132	52328153	52328175	52328282	52328304	52328583	52328605	52328626	52328648	52328669	52328691	52328712	52328734	52328841	52328863	52328927	52328949	52328970	52328992	52329013	52329035	52329056	52329078	52329142	52329164	52329228	52329250	52329271	52329293	52329314	52329336	52329486	52329508	52329529	52329551
chr3	GCCTCTTGCTGAGTTCTCTCAGG	20	87497164	87497186	87497192	87497214	87497220	87497242	87497248	87497270	87497276	87497298	87497304	87497326	87497332	87497354	87497360	87497382	87497388	87497410	87497416	87497438	87497444	87497466	87497472	87497494	87497500	87497522	87497528	87497550	87497556	87497578	87497584	87497606	87497612	87497634	87497640	87497662	87497668	87497690	87497696	87497718
chr3	CCTGAGAACTGTAAGACCCGGCA	20	115906354	115906376	115906406	115906428	115906459	115906481	115906489	115906511	115906593	115906615	115906645	115906667	115906757	115906779	115906787	115906809	115906840	115906862	115906953	115906975	115907005	115907027	115907057	115907079	115907087	115907109	115907177	115907199	115907229	115907251	115907319	115907341	115907371	115907393	115907423	115907445	115907453	115907475	115907483	115907505
chr3	GAGAGAAGAGGTTGGTACAGTGG	20	10712666	10712688	10712697	10712719	10712790	10712812	10712821	10712843	10712883	10712905	10712914	10712936	10712976	10712998	10713069	10713091	10713224	10713246	10713748	10713770	10713779	10713801	10713810	10713832	10713934	10713956	10714120	10714142	10714182	10714204	10714244	10714266	10714863	10714885	10714987	10715009	10715204	10715226	10715235	10715257
chr3	CCTCTTGCTGAGTTCTCTCAGGT	20	87497165	87497187	87497193	87497215	87497221	87497243	87497249	87497271	87497277	87497299	87497305	87497327	87497333	87497355	87497361	87497383	87497389	87497411	87497417	87497439	87497445	87497467	87497473	87497495	87497501	87497523	87497529	87497551	87497557	87497579	87497585	87497607	87497613	87497635	87497641	87497663	87497669	87497691	87497697	87497719
chr3	CCTTCATCTCTCCTCTGCCTCCC	20	108816637	108816659	108816697	108816719	108816727	108816749	108816757	108816779	108816817	108816839	108816933	108816955	108817023	108817045	108817109	108817131	108817139	108817161	108817253	108817275	108817283	108817305	108817313	108817335	108817399	108817421	108817429	108817451	108817487	108817509	108817573	108817595	108817603	108817625	108817661	108817683	108817833	108817855	108817863	108817885
chr3	CCACCACTGCTGCCACAGCAGCC	20	92646783	92646805	92646813	92646835	92646843	92646865	92655860	92655882	92655890	92655912	92680602	92680580	92680632	92680610	92680662	92680640	92685752	92685774	92707656	92707678	92707686	92707708	92718984	92719006	92719014	92719036	92737894	92737916	92737924	92737946	92750629	92750651	92750659	92750681	92763497	92763519	92777467	92777489	92777527	92777549	92789099	92789121	92789129	92789151	92806547	92806569
[truncated: 123 more columns]

## Sheet: Chr4
chr4	ATCATACAGGACAGCCAGGCAGG	213	154840727	154840749	154840803	154840825	154840840	154840862	154840920	154840942	154840957	154840979	154840994	154841016	154841068	154841090	154841105	154841127	154841185	154841207	154841222	154841244	154841302	154841324	154841339	154841361	154841376	154841398	154841413	154841435	154841490	154841512	154841564	154841586	154841601	154841623	154841712	154841734	154841789	154841811	154841826	154841848	154841900	154841922	154841977	154841999	154842051	154842073	154842088
chr4	TTACATCATACAGGACAGCCAGG	195	154840836	154840858	154840953	154840975	154840990	154841012	154841064	154841086	154841101	154841123	154841218	154841240	154841335	154841357	154841372	154841394	154841409	154841431	154841486	154841508	154841560	154841582	154841597	154841619	154841634	154841656	154841708	154841730	154841785	154841807	154841822	154841844	154841896	154841918	154841973	154841995	154842047	154842069	154842084	154842106	154842121	154842143	154842238	154842260	154842275	154842297	154842312
chr4	CCAGGCAGGCAAAAGTGCATTAC	177	154840741	154840763	154840817	154840839	154840854	154840876	154840934	154840956	154840971	154840993	154841008	154841030	154841045	154841067	154841082	154841104	154841119	154841141	154841199	154841221	154841236	154841258	154841316	154841338	154841353	154841375	154841390	154841412	154841427	154841449	154841504	154841526	154841578	154841600	154841615	154841637	154841803	154841825	154841840	154841862	154841914	154841936	154841954	154841976	154841991	154842013	154842065
chr4	AAAAGTGCATTACATCATACAGG	175	154840827	154840849	154840944	154840966	154840981	154841003	154841055	154841077	154841092	154841114	154841209	154841231	154841326	154841348	154841363	154841385	154841400	154841422	154841477	154841499	154841514	154841536	154841551	154841573	154841588	154841610	154841625	154841647	154841662	154841684	154841699	154841721	154841776	154841798	154841813	154841835	154841850	154841872	154841964	154841986	154842001	154842023	154842038	154842060	154842075	154842097	154842229
chr4	CCTCTGACTGACTCCTGCATCCC	63	139025172	139025194	139025193	139025215	139025214	139025236	139025235	139025257	139025256	139025278	139025277	139025299	139025315	139025337	139025336	139025358	139025400	139025422	139025459	139025481	139025480	139025502	139025501	139025523	139025522	139025544	139025683	139025705	139025764	139025786	139025785	139025807	139025866	139025888	139025887	139025909	139025976	139025998	139026078	139026100	139026099	139026121	139026120	139026142	139026141	139026163	139026162
chr4	CCCTCTGACTGACTCCTGCATCC	60	139025171	139025193	139025192	139025214	139025213	139025235	139025234	139025256	139025255	139025277	139025276	139025298	139025314	139025336	139025335	139025357	139025399	139025421	139025479	139025501	139025500	139025522	139025521	139025543	139025682	139025704	139025763	139025785	139025784	139025806	139025865	139025887	139025886	139025908	139025975	139025997	139026077	139026099	139026098	139026120	139026119	139026141	139026140	139026162	139026161	139026183	139026182
chr4	CCTGCATCCCTCTGACTGACTCC	60	139025143	139025165	139025185	139025207	139025206	139025228	139025227	139025249	139025248	139025270	139025269	139025291	139025307	139025329	139025328	139025350	139025392	139025414	139025472	139025494	139025493	139025515	139025514	139025536	139025569	139025591	139025675	139025697	139025756	139025778	139025777	139025799	139025858	139025880	139025879	139025901	139026049	139026071	139026091	139026113	139026112	139026134	139026133	139026155	139026154	139026176	139026175
chr4	AAAAGTGCGTTACATCATACAGG	56	154841887	154841909	154842112	154842134	154842266	154842288	154842303	154842325	154842340	154842362	154842377	154842399	154842414	154842436	154843394	154843416	154843508	154843530	154843810	154843832	154843847	154843869	154843884	154843906	154843921	154843943	154844710	154844732	154844935	154844957	154845089	154845111	154845126	154845148	154845163	154845185	154845200	154845222	154845237	154845259	154846217	154846239	154846331	154846353	154846442	154846464	154846596
chr4	CCAGGCAGGCAAAAGTGCGTTAC	56	154841726	154841748	154842102	154842124	154842256	154842278	154842293	154842315	154842330	154842352	154842367	154842389	154842404	154842426	154843196	154843218	154843498	154843520	154843800	154843822	154843837	154843859	154843874	154843896	154843911	154843933	154844549	154844571	154844925	154844947	154845079	154845101	154845116	154845138	154845153	154845175	154845190	154845212	154845227	154845249	154846019	154846041	154846207	154846229	154846321	154846343	154846432
chr4	ATCATACAGGACAGGCAGGCAGG	51	154841145	154841167	154841262	154841284	154841453	154841475	154841675	154841697	154841752	154841774	154841863	154841885	154842014	154842036	154842615	154842637	154842732	154842754	154842923	154842945	154843145	154843167	154843222	154843244	154843370	154843392	154843712	154843734	154844276	154844298	154844498	154844520	154844575	154844597	154844686	154844708	154844837	154844859	154845438	154845460	154845555	154845577	154845746	154845768	154845968	154845990	154846045
chr4	AGTGCATTACATCATCATACAGG	48	154840714	154840736	154840790	154840812	154840907	154840929	154841132	154841154	154841172	154841194	154841249	154841271	154841289	154841311	154841440	154841462	154842152	154842174	154842602	154842624	154842642	154842664	154842719	154842741	154842759	154842781	154842910	154842932	154843659	154843681	154843699	154843721	154844112	154844134	154844263	154844285	154844975	154844997	154845425	154845447	154845465	154845487	154845542	154845564	154845582	154845604	154845733
chr4	CCACCTGGTGCACTCCAGCTGAT	48	11053945	11053967	11053990	11054012	11054035	11054057	11054080	11054102	11054125	11054147	11054170	11054192	11054215	11054237	11054260	11054282	11054305	11054327	11054350	11054372	11054395	11054417	11054440	11054462	11054485	11054507	11054530	11054552	11054575	11054597	11054620	11054642	11054665	11054687	11054710	11054732	11054755	11054777	11054800	11054822	11054845	11054867	11054890	11054912	11054935	11054957	11054980
chr4	CCTGGTGCACTCCAGCTGATGCC	48	11053948	11053970	11053993	11054015	11054038	11054060	11054083	11054105	11054128	11054150	11054173	11054195	11054218	11054240	11054263	11054285	11054308	11054330	11054353	11054375	11054398	11054420	11054443	11054465	11054488	11054510	11054533	11054555	11054578	11054600	11054623	11054645	11054668	11054690	11054713	11054735	11054758	11054780	11054803	11054825	11054848	11054870	11054893	11054915	11054938	11054960	11054983
chr4	CCTGCATCCCTCTGACTCCTGCA	45	139025049	139025071	139025066	139025088	139025083	139025105	139025290	139025312	139025349	139025371	139025413	139025435	139025535	139025557	139025552	139025574	139025641	139025663	139025658	139025680	139025696	139025718	139025739	139025761	139025798	139025820	139025815	139025837	139025900	139025922	139025917	139025939	139025989	139026011	139026032	139026054	139026217	139026239	139026255	139026277	139026272	139026294	139026446	139026468	139026463	139026485	139026480
chr4	CCATGGAGCCTGGAACCTTAGCT	42	106685037	106685059	106685075	106685097	106685113	106685135	106685151	106685173	106685189	106685211	106685227	106685249	106685265	106685287	106685303	106685325	106685341	106685363	106685379	106685401	106685417	106685439	106685455	106685477	106685493	106685515	106685531	106685553	106685569	106685591	106685607	106685629	106685645	106685667	106685683	106685705	106685721	106685743	106685759	106685781	106685797	106685819	106685835	106685857	106685873	106685895	106685911
chr4	CCTCAGCCATGGAGCCTGGAACC	42	106685031	106685053	106685069	106685091	106685107	106685129	106685145	106685167	106685183	106685205	106685221	106685243	106685259	106685281	106685297	106685319	106685335	106685357	106685373	106685395	106685411	106685433	106685449	106685471	106685487	106685509	106685525	106685547	106685563	106685585	106685601	106685623	106685639	106685661	106685677	106685699	106685715	106685737	106685753	106685775	106685791	106685813	106685829	106685851	106685867	106685889	106685905
chr4	GTGTCCTCAGCCATGGAGCCTGG	41	106685065	106685087	106685103	106685125	106685141	106685163	106685179	106685201	106685217	106685239	106685255	106685277	106685293	106685315	106685331	106685353	106685369	106685391	106685407	106685429	106685445	106685467	106685483	106685505	106685521	106685543	106685559	106685581	106685597	106685619	106685635	106685657	106685673	106685695	106685711	106685733	106685749	106685771	106685787	106685809	106685825	106685847	106685863	106685885	106685901	106685923	106685939
chr4	TGGAGCCTGGAACCTTAGCTCGG	37	106685040	106685062	106685154	106685176	106685192	106685214	106685230	106685252	106685268	106685290	106685306	106685328	106685344	106685366	106685458	106685480	106685496	106685518	106685534	106685556	106685572	106685594	106685610	106685632	106685648	106685670	106685686	106685708	106685724	106685746	106685762	106685784	106685800	106685822	106685838	106685860	106685876	106685898	106685914	106685936	106685952	106685974	106685990	106686012	106686028	106686050	106686066
chr4	GCATGGAATGTCAGACACATTGG	35	59987365	59987387	60024821	60024843	60040522	60040544	60105612	60105634	60175327	60175349	60188289	60188311	60261457	60261479	60281161	60281183	60359914	60359936	60378873	60378895	60464712	60464734	60475178	60475200	60537452	60537474	60547931	60547953	60608481	60608503	60626218	60626240	60698171	60698193	60708888	60708910	60776833	60776855	60787312	60787334	61183516	61183538	61194019	61194041	61263639	61263661	61274138
chr4	CACACAGGGAAGAGTGTGAGAGG	35	154000370	154000392	154000450	154000472	154000490	154000512	154000530	154000552	154000570	154000592	154000610	154000632	154000649	154000671	154000689	154000711	154000729	154000751	154000769	154000791	154000849	154000871	154000929	154000951	154000969	154000991	154001009	154001031	154001049	154001071	154001089	154001111	154001129	154001151	154001169	154001191	154001209	154001231	154001249	154001271	154001289	154001311	154001329	154001351	154001369	154001391	154001409
chr4	CCTGTGACCCCAGCATTCACCTG	34	63663607	63663629	63663626	63663648	63663645	63663667	63663664	63663686	63663702	63663724	63663721	63663743	63663740	63663762	63663759	63663781	63663778	63663800	63663797	63663819	63663835	63663857	63663854	63663876	63663949	63663971	63663987	63664009	63664025	63664047	63664063	63664085	63664082	63664104	63664101	63664123	63664158	63664180	63664215	63664237	63664348	63664370	63664404	63664426	63664423	63664445	63664480
chr4	CCAGATGTTGATGTCAAGTGTCT	34	59948882	59948860	60015077	60015099	60017297	60017319	60058720	60058698	60096614	60096636	60098862	60098884	60128212	60128190	60165640	60165662	60167922	60167944	60210875	60210853	60252039	60252061	60254284	60254306	60306624	60306646	60402747	60402725	60448144	60448166	60492087	60492065	60527779	60527801	60530033	60530055	60570538	60570516	60599184	60599206	60601462	60601484	60650746	60650724	60688483	60688505	60690753
chr4	ACAGATAGTCTTTTCCTAAGAGG	33	60079939	60079961	60121560	60121582	60149304	60149326	60204244	60204266	60231404	60231426	60299035	60299057	60396192	60396214	60431431	60431453	60485452	60485474	60511529	60511551	60563897	60563919	60591636	60591658	60644121	60644143	60671755	60671777	60724833	60724855	60750915	60750937	60803278	60803300	61157244	61157266	61209961	61209983	61237664	61237686	61290105	61290127	61312873	61312895	61426256	61426278	61501196
chr4	GGGCGTGCAGGAGAAGCTGTAGG	33	118547076	118547098	118547163	118547185	118547207	118547229	118547251	118547273	118547295	118547317	118547339	118547361	118547383	118547405	118547427	118547449	118547471	118547493	118547515	118547537	118547559	118547581	118547604	118547626	118547648	118547670	118547692	118547714	118547736	118547758	118547780	118547802	118547824	118547846	118547869	118547891	118547913	118547935	118547957	118547979	118548001	118548023	118548045	118548067	118548090	118548112	118548222
chr4	AGAGGTGGCAGTGGGCGTGCAGG	33	118547064	118547086	118547108	118547130	118547151	118547173	118547239	118547261	118547283	118547305	118547327	118547349	118547371	118547393	118547415	118547437	118547459	118547481	118547503	118547525	118547592	118547614	118547636	118547658	118547724	118547746	118547768	118547790	118547857	118547879	118547901	118547923	118547945	118547967	118547989	118548011	118548033	118548055	118548078	118548100	118548122	118548144	118548210	118548232	118548254	118548276	118548298
chr4	AAGTCCTGTAATCCCAGCACTGG	32	59948727	59948749	60015232	60015210	60056298	60056320	60058565	60058587	60096769	60096747	60125774	60125796	60128057	60128079	60165795	60165773	60208450	60208472	60210720	60210742	60252194	60252172	60306779	60306757	60402592	60402614	60448299	60448277	60489658	60489680	60491932	60491954	60527934	60527912	60568113	60568135	60570383	60570405	60599339	60599317	60648328	60648350	60650593	60650615	60688638	60688616	60729050
chr4	GTCCTGTAATCCCAGCACTGGGG	32	59948729	59948751	60015230	60015208	60056300	60056322	60058567	60058589	60096767	60096745	60125776	60125798	60128059	60128081	60165793	60165771	60208452	60208474	60210722	60210744	60252192	60252170	60306777	60306755	60402594	60402616	60448297	60448275	60489660	60489682	60491934	60491956	60527932	60527910	60568115	60568137	60570385	60570407	60599337	60599315	60648330	60648352	60650595	60650617	60688636	60688614	60729052
chr4	GTCTAGGCTGCTGACTGTCTAGG	32	118555724	118555746	118555740	118555762	118555756	118555778	118555819	118555841	118555883	118555905	118555947	118555969	118555963	118555985	118556043	118556065	118556075	118556097	118556091	118556113	118556107	118556129	118556139	118556161	118556171	118556193	118556203	118556225	118556235	118556257	118556299	118556321	118556331	118556353	118556363	118556385	118556395	118556417	118556459	118556481	118556491	118556513	118556523	118556545	118556539	118556561	118556571
chr4	CCTCTGACTCCTGCATCCCTCTG	32	139025057	139025079	139025074	139025096	139025298	139025320	139025543	139025565	139025560	139025582	139025632	139025654	139025649	139025671	139025666	139025688	139025747	139025769	139025806	139025828	139025908	139025930	139026040	139026062	139026225	139026247	139026263	139026285	139026454	139026476	139026471	139026493	139026531	139026553	139026695	139026717	139026940	139026962	139026957	139026979	139027029	139027051	139027046	139027068	139027144	139027166	139027203
chr4	AGTCCTGTAATCCCAGCACTGGG	32	59948728	59948750	60015231	60015209	60056299	60056321	60058566	60058588	60096768	60096746	60125775	60125797	60128058	60128080	60165794	60165772	60208451	60208473	60210721	60210743	60252193	60252171	60306778	60306756	60402593	60402615	60448298	60448276	60489659	60489681	60491933	60491955	60527933	60527911	60568114	60568136	60570384	60570406	60599338	60599316	60648329	60648351	60650594	60650616	60688637	60688615	60729051
chr4	CCCTCTGACTCCTGCATCCCTCT	32	139025056	139025078	139025073	139025095	139025297	139025319	139025542	139025564	139025559	139025581	139025631	139025653	139025648	139025670	139025665	139025687	139025746	139025768	139025805	139025827	139025907	139025929	139026039	139026061	139026224	139026246	139026262	139026284	139026453	139026475	139026470	139026492	139026530	139026552	139026694	139026716	139026939	139026961	139026956	139026978	139027028	139027050	139027045	139027067	139027143	139027165	139027202
chr4	CCCCCTAGTTTTCTGAGACAGAG	31	59948845	59948823	60015114	60015136	60017332	60017354	60096651	60096673	60098899	60098921	60165677	60165699	60167959	60167981	60252076	60252098	60306661	60306683	60400421	60400399	60448181	60448203	60527816	60527838	60530070	60530092	60599221	60599243	60601499	60601521	60688520	60688542	60690790	60690812	60767167	60767189	60769452	60769474	60847721	60847743	61173870	61173892	61176136	61176158	61254005	61254027	61256273
chr4	CCCAGCATTCACCTGTGACCCCA	31	63663615	63663637	63663634	63663656	63663653	63663675	63663691	63663713	63663710	63663732	63663729	63663751	63663748	63663770	63663767	63663789	63663786	63663808	63663824	63663846	63663843	63663865	63663881	63663903	63663957	63663979	63664071	63664093	63664090	63664112	63664109	63664131	63664166	63664188	63664204	63664226	63664223	63664245	63664356	63664378	63664412	63664434	63664469	63664491	63664488	63664510	63664507
chr4	CCCCTAGTTTTCTGAGACAGAGT	31	59948844	59948822	60015115	60015137	60017333	60017355	60096652	60096674	60098900	60098922	60165678	60165700	60167960	60167982	60252077	60252099	60306662	60306684	60400420	60400398	60448182	60448204	60527817	60527839	60530071	60530093	60599222	60599244	60601500	60601522	60688521	60688543	60690791	60690813	60767168	60767190	60769453	60769475	60847722	60847744	61173871	61173893	61176137	61176159	61254006	61254028	61256274
chr4	CCAGCATTCACCTGTGACCCCAG	31	63663616	63663638	63663635	63663657	63663654	63663676	63663692	63663714	63663711	63663733	63663730	63663752	63663749	63663771	63663768	63663790	63663787	63663809	63663825	63663847	63663844	63663866	63663882	63663904	63663958	63663980	63664072	63664094	63664091	63664113	63664110	63664132	63664167	63664189	63664205	63664227	63664224	63664246	63664357	63664379	63664413	63664435	63664470	63664492	63664489	63664511	63664508
chr4	CCTGCTCCCCTCCCTCTGCCCTG	31	134380701	134380723	134380758	134380780	134380777	134380799	134380796	134380818	134380852	134380874	134380871	134380893	134380890	134380912	134380963	134380985	134380982	134381004	134381020	134381042	134381077	134381099	134381096	134381118	134381115	134381137	134381134	134381156	134381171	134381193	134381190	134381212	134381209	134381231	134381247	134381269	134381304	134381326	134381323	134381345	134381342	134381364	134381361	134381383	134381398	134381420	134381417
chr4	GCAGAGGGCTATCTAGGGCATGG	31	60080390	60080412	60122023	60122045	60149756	60149778	60204707	60204729	60231856	60231878	60299487	60299509	60396656	60396678	60431883	60431905	60511981	60512003	60564361	60564383	60592088	60592110	60644584	60644606	60672207	60672229	60725296	60725318	60751367	60751389	60803742	60803764	60831496	60831518	61157696	61157718	61210425	61210447	61238116	61238138	61290569	61290591	61313325	61313347	61446658	61446680	61501659
chr4	CCCAGCATCAGTGACCCCAGCTA	31	129027906	129027928	129027929	129027951	129028136	129028158	129028343	129028365	129028389	129028411	129028551	129028573	129028597	129028619	129028759	129028781	129028805	129028827	129028851	129028873	129028990	129029012	129029059	129029081	129029128	129029150	129029151	129029173	129029174	129029196	129029235	129029257	129029281	129029303	129029327	129029349	129029466	129029488	129029627	129029649	129029650	129029672	129029673	129029695	129029719	129029741	129029881
chr4	CATCATCATACAGGACAGGCAGG	31	154841141	154841163	154841258	154841280	154841449	154841471	154841748	154841770	154842611	154842633	154842728	154842750	154842919	154842941	154843218	154843240	154843708	154843730	154844272	154844294	154844571	154844593	154845434	154845456	154845551	154845573	154845742	154845764	154846041	154846063	154846531	154846553	154847058	154847080	154847175	154847197	154847665	154847687	154848192	154848214	154848383	154848405	154848682	154848704	154849545	154849567	154849662
chr4	CCCTAGTTTTCTGAGACAGAGTC	30	59948843	59948821	60015116	60015138	60017334	60017356	60096653	60096675	60098901	60098923	60165679	60165701	60167961	60167983	60252078	60252100	60306663	60306685	60400419	60400397	60448183	60448205	60527818	60527840	60530072	60530094	60599223	60599245	60601501	60601523	60688522	60688544	60690792	60690814	60767169	60767191	60769454	60769476	60847723	60847745	61173872	61173894	61176138	61176160	61254007	61254029	61256275
chr4	CCCTCTGCCCTGCTCCCCTCCCT	30	134380693	134380715	134380750	134380772	134380769	134380791	134380788	134380810	134380826	134380848	134380863	134380885	134380882	134380904	134380901	134380923	134380974	134380996	134381012	134381034	134381069	134381091	134381088	134381110	134381107	134381129	134381126	134381148	134381145	134381167	134381182	134381204	134381201	134381223	134381239	134381261	134381296	134381318	134381315	134381337	134381334	134381356	134381353	134381375	134381372	134381394	134381409
chr4	TGTGGGCTCTATCAGTGCGCTGG	30	59555998	59556020	59556030	59556052	59556062	59556084	59556094	59556116	59556126	59556148	59556173	59556195	59556235	59556257	59556267	59556289	59556299	59556321	59556409	59556431	59556441	59556463	59556473	59556495	59556505	59556527	59556537	59556559	59556599	59556621	59556661	59556683	59556693	59556715	59556725	59556747	59556835	59556857	59556897	59556919	59556976	59556998	59557023	59557045	59557085	59557107	59557132
chr4	CCTCTGCCCTGCTCCCCTCCCTC	30	134380694	134380716	134380751	134380773	134380770	134380792	134380789	134380811	134380827	134380849	134380864	134380886	134380883	134380905	134380902	134380924	134380975	134380997	134381013	134381035	134381070	134381092	134381089	134381111	134381108	134381130	134381127	134381149	134381146	134381168	134381183	134381205	134381202	134381224	134381240	134381262	134381297	134381319	134381316	134381338	134381335	134381357	134381354	134381376	134381373	134381395	134381410
chr4	CCTCACACTGCACAGCAAGCTCT	29	59948200	59948222	60015761	60015739	60055767	60055789	60058032	60058054	60097298	60097276	60099449	60099427	60125243	60125265	60127524	60127546	60166323	60166301	60168509	60168487	60210187	60210209	60252724	60252702	60254869	60254847	60399874	60399896	60402059	60402081	60448828	60448806	60451020	60450998	60489127	60489149	60491399	60491421	60528460	60528438	60530622	60530600	60567582	60567604	60569850	60569872	60602049
chr4	AGAGAGAGTAGGAAGGAGGGAGG	29	101312718	101312740	101312780	101312802	101312811	101312833	101312842	101312864	101312873	101312895	101312933	101312955	101312992	101313014	101313087	101313109	101313181	101313203	101313242	101313264	101313273	101313295	101313304	101313326	101313426	101313448	101313457	101313479	101313488	101313510	101313617	101313639	101313683	101313705	101313714	101313736	101313843	101313865	101313907	101313929	101313971	101313993	101314002	101314024	101314097	101314119	101314192
chr4	CCACCTAAACAAAGATCAAGCTA	28	60047393	60047415	60109203	60109225	60115904	60115926	60191877	60191899	60198586	60198608	60286147	60286169	60383866	60383888	60390531	60390553	60478780	60478802	60551556	60551578	60558240	60558262	60638462	60638484	60712477	60712499	60719176	60719198	60790937	60790959	60797621	60797643	61197644	61197666	61204304	61204326	61277763	61277785	61284448	61284470	61405276	61405298	61488842	61488864	61495542	61495564	61570903
chr4	CCAAGAGCTTATGAATGTGGCTA	28	59948810	59948788	60015149	60015171	60058648	60058626	60096686	60096708	60128140	60128118	60165712	60165734	60167994	60168016	60210803	60210781	60252111	60252133	60306696	60306718	60400386	60400364	60402675	60402653	60448216	60448238	60450503	60450525	60492015	60491993	60527851	60527873	60530105	60530127	60570466	60570444	60599256	60599278	60601534	60601556	60650676	60650654	60688555	60688577	60690825	60690847	60731384
chr4	CCTCCCCTGTGCACACAGGGAAG	28	154000359	154000381	154000479	154000501	154000599	154000621	154000838	154000860	154000918	154000940	154000958	154000980	154000998	154001020	154001038	154001060	154001078	154001100	154001118	154001140	154001158	154001180	154001198	154001220	154001238	154001260	154001278	154001300	154001318	154001340	154001358	154001380	154001398	154001420	154001438	154001460	154001478	154001500	154001518	154001540	154001558	154001580	154001598	154001620	154001638	154001660	154001678
chr4	CCTACATCACAAAAGTTCAAAAC	28	60104489	60104511	60106480	60106502	60184776	60184798	60189158	60189180	60283426	60283448	60381136	60381158	60474045	60474067	60476056	60476078	60546801	60546823	60548809	60548831	60625089	60625111	60627088	60627110	60707765	60707787	60709756	60709778	60786182	60786204	60788190	60788212	61192890	61192912	61194897	61194919	61273009	61273031	61275016	61275038	61402557	61402579	61484130	61484152	61486121	61486143	61566186
chr4	CCTAAACAAAGATCAAGCTATGT	28	60047396	60047418	60109206	60109228	60115907	60115929	60191880	60191902	60198589	60198611	60286150	60286172	60383869	60383891	60390534	60390556	60478783	60478805	60551559	60551581	60558243	60558265	60638465	60638487	60712480	60712502	60719179	60719201	60790940	60790962	60797624	60797646	61197647	61197669	61204307	61204329	61277766	61277788	61284451	61284473	61405279	61405301	61488845	61488867	61495545	61495567	61570906
chr4	GGGGAAGGATACTGACGTCCAGG	28	150513647	150513669	150513761	150513783	150513847	150513869	150513979	150514001	150514039	150514061	150514087	150514109	150514135	150514157	150514193	150514215	150514297	150514319	150514353	150514375	150514407	150514429	150514473	150514495	150514521	150514543	150514635	150514657	150514683	150514705	150514731	150514753	150514787	150514809	150514843	150514865	150514993	150515015	150515041	150515063	150515089	150515111	150515185	150515207	150515281	150515303	150515329
chr4	CCCTGTGCACACAGGGAAGAGTG	28	154000363	154000385	154000483	154000505	154000603	154000625	154000842	154000864	154000922	154000944	154000962	154000984	154001002	154001024	154001042	154001064	154001082	154001104	154001122	154001144	154001162	154001184	154001202	154001224	154001242	154001264	154001282	154001304	154001322	154001344	154001362	154001384	154001402	154001424	154001442	154001464	154001482	154001504	154001522	154001544	154001562	154001584	154001602	154001624	154001642	154001664	154001682
chr4	GGGCCTCCCCTGTGCACACAGGG	28	154000356	154000378	154000476	154000498	154000596	154000618	154000835	154000857	154000915	154000937	154000955	154000977	154000995	154001017	154001035	154001057	154001075	154001097	154001115	154001137	154001155	154001177	154001195	154001217	154001235	154001257	154001275	154001297	154001315	154001337	154001355	154001377	154001395	154001417	154001435	154001457	154001475	154001497	154001515	154001537	154001555	154001577	154001595	154001617	154001635	154001657	154001675
chr4	TCACCAAGAGCTTATGAATGTGG	28	59948813	59948791	60015146	60015168	60058651	60058629	60096683	60096705	60128143	60128121	60165709	60165731	60167991	60168013	60210806	60210784	60252108	60252130	60306693	60306715	60400389	60400367	60402678	60402656	60448213	60448235	60450500	60450522	60492018	60491996	60527848	60527870	60530102	60530124	60570469	60570447	60599253	60599275	60601531	60601553	60650679	60650657	60688552	60688574	60690822	60690844	60731387
chr4	CCCCTGTGCACACAGGGAAGAGT	28	154000362	154000384	154000482	154000504	154000602	154000624	154000841	154000863	154000921	154000943	154000961	154000983	154001001	154001023	154001041	154001063	154001081	154001103	154001121	154001143	154001161	154001183	154001201	154001223	154001241	154001263	154001281	154001303	154001321	154001343	154001361	154001383	154001401	154001423	154001441	154001463	154001481	154001503	154001521	154001543	154001561	154001583	154001601	154001623	154001641	154001663	154001681
[truncated: 140 more rows]
[truncated: 379 more columns]

## Sheet: Chr5
chr5	CCTACTCAGTGTTCTGTAACACT	87	110961883	110961905	110961937	110961959	110961964	110961986	110962018	110962040	110962072	110962094	110962099	110962121	110962126	110962148	110962180	110962202	110962207	110962229	110962261	110962283	110962288	110962310	110962315	110962337	110962369	110962391	110962396	110962418	110962423	110962445	110962477	110962499	110962504	110962526	110962531	110962553	110962558	110962580	110962585	110962607	110962612	110962634	110962639	110962661	110962666	110962688	110962693
[truncated: 134 more rows]
[truncated: 127 more columns]

[truncated: 15 more sheets: Chr6, Chr7, Chr8, Chr9, Chr10, Chr11, Chr12, Chr13, Chr14, Chr15, Chr16, Chr17, Chr18, Chr19, ChrX]
