# Supplementary material for: CRISPR/Cas9-mediated targeted chromosome elimination
Source: Genome Biol. 2017 Nov 24;18:224. doi: 10.1186/s13059-017-1354-4 (PMC5701507; doi:10.1186/s13059-017-1354-4)
Supplement: Additional file 3: Table S5. — Summary of genomic variations and filtering steps. (XLSX 19 kb) [file 13059_2017_1354_MOESM3_ESM.xlsx]

## Sheet: statistics
Sample	Species	Treatment	Accession	Mapped bases(Gbp)	Coverage
WT1	mouse		SRR3180740	115.317	41.3992
WT2	mouse		SRR3180741	118.73	42.6244
WT3	mouse		SRR3658979	43.9868	15.7914
TcH14-WT	mouse		SRR4408483	65.5467	23.5315
Rbmy1a1 (XO, #2)	mouse		SRR3624863	57.8613	20.7724
Ssty1 (XO, #1)	mouse		SRR3624864	44.5737	16.0021
X-B (XO,#1)	mouse		SRR3624865	34.816	12.4991
X-B (XO,#3)	mouse		SRR3624866	43.14	15.4874
X-C (XO, #7)	mouse		SRR3624867	49.5869	17.8019
X-C (XO, #5)	mouse		SRR3624868	50.7392	18.2156
Ssty2 (XO #3)	mouse		SRR3180737	115.173	41.3474
Ssty2 (XO #1)	mouse		SRR3180739	119.019	42.7282
Rbmy1a1 Clone #1	mouse		SRR3658978	42.2275	15.1598
Ssty2 Clone #1	mouse		SRR3658981	48.1902	17.3004
TcH14-KO-#1	mouse		SRR4408484	34.1631	12.2647
TcH14-KO-#8	mouse		SRR4408485	41.6141	14.9396

## Sheet: translocation
Translocation in genome	Total translocations (relative to mm10)	After filtering translocations same as control samples	After filtering repeats and microsatellites	Translocations involving on-target DNA sequences
Untreated mouse (XY)	696
Untreated mouse (XX)	760
Untreated mESCs	454
TcH14	1030
Rbmy1a1 (XO, #2)	998	337	97	0
Ssty1 (XO, #1)	406	125	14	0
X-B (XO,#1)	400	111	17	0
X-B (XO,#3)	462	132	26	0
X-C (XO, #7)	564	187	46	0
X-C (XO, #5)	476	125	22	0
Ssty2 (XO #3)	778	301	22	0
Ssty2 (XO #1)	768	293	34	2
Rbmy1a1 Clone #1	452	128	15	0
Ssty2 Clone #1	518	173	24	0
TcH14-#1	438	116	19	0
TcH14-#8	560	160	33	0

## Sheet: offtargets
			Offtargets				Chromosomal Rearrangement
Rbmy1a1-A			Rbmy1a1 (XO, #2)	Rbmy1a1 Clone #1			Rbmy1a1 (XO, #2)	Rbmy1a1 Clone #1
	NAG	NGG
0	0	7	0	0			0	0
1	0	4	0	0			0	0
2	1	0	0	0			0	0
3	5	8	0	0			0	0
4	127	112	0	0			0	0
5	1289	1159	0	0			0	0
Rbmy1a1-B			Rbmy1a1 (XO, #2)	Rbmy1a1 Clone #1			Rbmy1a1 (XO, #2)	Rbmy1a1 Clone #1
	NAG	NGG
0	0	11	0	0			0	0
1	0	0	0	0			0	0
2	3	0	0	0			0	0
3	13	10	0	0			0	0
4	236	196	0	0			0	0
5	2102	2097	0	0			0	0
Ssty1-A			Ssty1 (XO, #1)				Ssty1 (XO, #1)
	NAG	NGG
0	0	127	0				0
1	0	180	1				0
2	16	49	1				0
3	155	286	0				0
4	2198	315	0				0
5	20891	2310	0				0
Ssty1-B			Ssty1 (XO, #1)				Ssty1 (XO, #1)
	NAG	NGG
0	0	24	0				0
1	3	96	0				0
2	3	187	0				0
3	16	53	0				0
4	177	390	0				0
5	1771	1088	0				0
Ssty2-A			Ssty2 (XO #3)	Ssty2 (XO #1)	Ssty2 Clone #1		Ssty2 (XO #3)	Ssty2 (XO #1)	Ssty2 Clone #1
	NAG	NGG
0	0	259	0	0	0		0	0
1	0	28	0	0	0		0	0
2	14	8	0	0	0		0	0
3	238	152	0	0	0		0	0
4	3181	512	0	0	0		0	0
5	23855	2614	0	0	0		0	2
Ssty2-B			Ssty2 (XO #3)	Ssty2 (XO #1)	Ssty2 Clone #1		Ssty2 (XO #3)	Ssty2 (XO #1)	Ssty2 Clone #1
	NAG	NGG
0	0	262	0	0	0		0	0	0
1	2	26	0	0	0		0	0	0
2	1	4	0	0	0		0	0	0
3	12	115	0	0	0		0	0	0
4	151	344	0	0	0		0	0	0
5	1488	1080	0	0	0		0	0	0
X-B			X-B (XO,#1)	X-B (XO,#3)			X-B (XO,#1)	X-B (XO,#3)
	NAG	NGG
0	0	73	0	0			0	0
1	0	33	0	0			0	0
2	2	17	0	0			0	0
3	15	20	0	0			0	0
4	158	212	0	0			0	0
5	1504	1461	0	0			0	0
X-C			X-C (XO, #7)	X-C (XO, #5)			X-C (XO, #7)	X-C (XO, #5)
	NAG	NGG
0	1	68	0	0			0	0
1	5	24	0	0			0	0
2	1	7	0	0			0	0
3	20	19	0	0			0	0
4	314	202	0	0			0	0
5	2633	1880	0	0			0	0
Chr14-A			TcH14-KO-#1	TcH14-KO-#8			TcH14-KO-#1	TcH14-KO-#8
	NAG	NGG
0	0	1	0	0			0	0
1	0	0	0	0			0	0
2	2	0	0	0			0	0
3	12	4	0	0			0	0
4	108	119	0	0			0	0
5	1087	1081	0	0			0	0
Chr14-F			TcH14-KO-#1	TcH14-KO-#8			TcH14-KO-#1	TcH14-KO-#8
	NAG	NGG
0	0	1	0	0			0	0
1	0	0	0	0			0	0
2	0	2	0	0			0	0
3	14	18	0	0			0	0
4	195	240	0	0			0	0
5	1902	2624	0	0			0	0

## Sheet: sv
Chromosomal Rearrangements	Total variant calls (relative to mm10)	After filtering variants in control samples	After filtering ENSEMBL repeats	After filtering microsatellites	After inspection of pileup to remove any variation in both controls and mutants.	Following manual inspection to remove variation observed in both mutant and control	Chromosomal rearrangements within the region of 500 bp next to the predicted offtarget sites
WT1	3024
WT2	2338
WT3	7252
TcH14-WT	10676
Rbmy1a1 (XO, #2)	9702	740	227	215	192	91	0
Ssty1 (XO, #1)	1035	154	21	21	16	10	0
X-B (XO,#1)	4128	178	47	44	31	10	0
X-B (XO,#3)	5611	219	47	44	39	16	0
X-C (XO, #7)	6008	350	121	114	97	59	0
X-C (XO, #5)	4875	203	42	42	32	10	0
Ssty2 (XO #3)	2873	403	46	45	32	9	0
Ssty2 (XO #1)	3024	398	61	61	46	6	2
Rbmy1a1 Clone #1	7382	202	37	36	28	7	0
Ssty2 Clone #1	8803	289	64	62	40	10	0
TcH14-KO-#1	5193	177	45	45	34	10	0
TcH14-KO-#8	7138	251	62	59	45	6	0

## Sheet: indel
Short variant calls	Total variant calls (relative to mm10)	After filtering variants in control samples	After filtering ENSEMBL repeats	After filtering microsatellites	After inspection of pileup to remove any variation in both controls and mutants.	After filtering homopolymer with unit length greater than 2bp	Following manual inspection to remove variation observed in both mutant and control	Indels within the region of 23 bp next to the predicted offtarget sites
WT1	18720
WT2	21634
WT3	656746
TcH14-WT	695806
Rbmy1a1 (XO, #2)	583725	87128	10865	9209	1360	658	193	0
Ssty1 (XO, #1)	25404	3393	973	932	129	8	7	2
X-B (XO,#1)	446103	34741	8468	5734	3868	2233	2197	0
X-B (XO,#3)	600841	57142	8692	6624	4336	2526	2486	0
X-C (XO, #7)	547556	66910	11260	7268	4523	2534	2494	0
X-C (XO, #5)	535113	66244	13064	7729	4192	2506	2461	0
Ssty2 (XO #3)	18934	1530	216	205	23	11	10	0
Ssty2 (XO #1)	19060	1634	240	226	17	6	6	0
Rbmy1a1 Clone #1	653344	53084	7148	6358	125	74	71	0
Ssty2 Clone #1	702879	72652	9799	7699	185	100	98	0
TcH14-KO-#1	545193	8892	3293	3000	903	589	573	0
TcH14-KO-#8	611034	15610	3672	3499	59	20	18	0
